# Supplementary material for: Alteration of taste perception, food neophobia and oral microbiota composition in children with food allergy
Source: Sci Rep. 2023 Apr 28;13:7010. doi: 10.1038/s41598-023-34113-y (PMC10147366; doi:10.1038/s41598-023-34113-y)
Supplement: Supplementary file 2 — Supplementary Table 1. [file 41598_2023_34113_MOESM2_ESM.xlsx]

## Sheet: Foglio1
taxlevel	rankID	taxon	ALL_1	ALL_2	ALL_3	ALL_4	ALL_5	ALL_6	ALL_7	ALL_8	ALL_9	ALL_10	ALL_11	ALL_12	ALL_13	ALL_14	ALL_15	ALL_16	ALL_17	ALL_18	ALL_19	ALL_20	ALL_21	ALL_22	ALL_23	ALL_24	ALL_25	ALL_26	ALL_27	ALL_28	ALL_29		C1	C2	C3	C4	C5	C6	C7	C8	C9	C10	C11	C12	C13	C14	C15	C16	C17
2	0.1.12	Firmicutes	0.250143	0.213037	0.216498	0.239385	0.220679	0.168246	0.257614	0.273071	0.245044	0.221186	0.27785	0.340622	0.235382	0.267706	0.208614	0.231375	0.249655	0.306183	0.273121	0.230859	0.245492	0.206529	0.261646	0.250152	0.252091	0.248624	0.396031	0.251799	0.209713		0.279003	0.333858	0.233367	0.275078	0.267523	0.289855	0.258786	0.279116	0.314286	0.289283	0.304659	0.327062	0.266272	0.269827	0.314136	0.248598	0.245816
2	0.1.2	Bacteroidetes	0,27812678469+E3:AG3446	0.258347	0.263488	0.272615	0.242284	0.274882	0.248096	0.229198	0.25456	0.248305	0.255829	0.219512	0.24063	0.264457	0.240242	0.280436	0.28	0.245339	0.231214	0.29924	0.233703	0.279147	0.247671	0.225806	0.297491	0.220183	0.201898	0.188249	0.307947		0.246405	0.222835	0.30911	0.306101	0.260514	0.276268	0.309105	0.393574	0.294009	0.244158	0.236559	0.255427	0.348267	0.252507	0.159686	0.245794	0.257322
2	0.1.7	Proteobacteria	0.133638	0.185215	0.202576	0.219077	0.244856	0.275671	0.200508	0.248865	0.210944	0.249153	0.176166	0.126997	0.277361	0.17219	0.253701	0.188976	0.167586	0.222767	0.226879	0.184687	0.216366	0.249833	0.209627	0.190505	0.149343	0.316514	0.0603969	0.323741	0.299117		0.244487	0.226772	0.207779	0.184074	0.218458	0.248188	0.177316	0.131861	0.169585	0.196616	0.193548	0.146165	0.155537	0.324521	0.309773	0.285047	0.307531
2	0.1.11	Bacteria_unclassified	0.121645	0.104928	0.125305	0.102154	0.100309	0.0908373	0.10533	0.086233	0.109437	0.0957627	0.0829016	0.0908326	0.0914543	0.0968161	0.0955585	0.107208	0.102759	0.0677134	0.0722543	0.0882525	0.0818308	0.108594	0.0993789	0.110164	0.0872162	0.0541284	0.0750647	0.0719424	0.0507726		0.0594439	0.0685039	0.073695	0.0661841	0.0502336	0.0606884	0.0678914	0.064257	0.0451613	0.0620467	0.0582437	0.0694645	0.0380389	0.0319052	0.056719	0.0551402	0.0439331
2	0.1.1	Actinobacteria	0.0708167	0.0659777	0.0473373	0.0658462	0.0884774	0.0750395	0.0869289	0.0960666	0.0911975	0.0652542	0.0783679	0.1127	0.0667166	0.109162	0.0921938	0.0805572	0.0855172	0.0736016	0.0765896	0.0666277	0.092233	0.0792805	0.100155	0.119294	0.126643	0.0954128	0.163072	0.101918	0.0474614		0.0728667	0.084252	0.062436	0.098242	0.109813	0.0697464	0.0886581	0.0441767	0.0829493	0.0878324	0.102151	0.127352	0.0786137	0.0556062	0.0855148	0.101869	0.0606695
2	0.1.5	Fusobacteria	0.0536836	0.0914149	0.0793596	0.0461538	0.0396091	0.0631912	0.0469543	0.0521936	0.0491673	0.0762712	0.0790155	0.0412111	0.0532234	0.0565302	0.0652759	0.0460327	0.042069	0.0628067	0.0708092	0.0496786	0.0658807	0.0353098	0.0388199	0.0395618	0.046595	0.0357798	0.0388266	0.0491607	0.0485651		0.0527325	0.0488189	0.0593654	0.0351603	0.0654206	0.0317029	0.0519169	0.0401606	0.0516129	0.0644641	0.0681004	0.0557164	0.0515638	0.0446673	0.0506108	0.0411215	0.040795
2	0.1.15	TM7	0.0639634	0.0699523	0.0518622	0.0467692	0.0437243	0.0331754	0.0488579	0.0113464	0.0206186	0.0347458	0.0362694	0.0672834	0.0224888	0.0311891	0.0289367	0.0417929	0.0524138	0.016683	0.0274566	0.0391584	0.0471567	0.0379747	0.0341615	0.0499087	0.0274791	0.0192661	0.0621225	0.0131894	0.0154525		0.033557	0.00944882	0.0276356	0.0258532	0.0257009	0.0181159	0.0303514	0.0267738	0.0294931	0.0427075	0.0268817	0.0144718	0.0278952	0.0109389	0.0183246	0.017757	0.0230126
2	0.1.14	SR1	0.00628212	0.00794913	0.00904977	0.00430769	0.0128601	0.0134281	0.00253807	0.00075643	0.0111023	0.00508475	0.00194301	0	0.0112444	0	0.0114401	0.0205936	0.0110345	0.00196271	0.0130058	0.0327294	0.00277393	0.00133245	0.00698758	0.00304321	0.00955795	0.00275229	0	0	0.00662252		0.00479386	0.00314961	0.0204708	0.00103413	0	0.00362319	0.00559105	0.00736278	0.00368664	0.00241741	0.00268817	0	0.00929839	0.00546946	0.0017452	0.00280374	0.00209205
2	0.1.8	Spirochaetes	0.0142776	0.00317965	0.00417682	0.00307692	0.00617284	0.00394945	0.00190355	0.00226929	0.00713719	0.00338983	0.000647668	0.000841043	0.00149925	0.00194932	0.00403769	0.00242277	0.00689655	0.00196271	0.00722543	0.00642899	0.0110957	0.00199867	0.0015528	0.0103469	0.00358423	0.00733945	0.00258844	0	0.013245		0.00671141	0.000787402	0.00511771	0.00620476	0.00116822	0.000905797	0.00958466	0.0113788	0.00645161	0.00886382	0.00537634	0.00361795	0.0228233	0.00182315	0.0026178	0.00186916	0.0125523
2	0.1.9	Tenericutes	0.00685323	0	0.000348068	0.000615385	0.00102881	0.000789889	0.00126904	0	0.000793021	0.000847458	0.0110104	0	0	0	0	0.000605694	0.00206897	0.000981354	0.00144509	0.00175336	0.00346741	0	0	0.00121729	0	0	0	0	0.00110375		0	0.000787402	0.00102354	0.00206825	0	0	0.000798722	0.00133869	0.00184332	0.0016116	0.000896057	0.000723589	0.000845309	0	0	0	0.00209205
2	0.1.13	OD1	0	0	0	0	0	0.000789889	0	0	0	0	0	0	0	0	0	0	0	0	0	0	0	0	0	0	0	0	0	0	0		0	0.000787402	0	0	0.00116822	0	0	0	0	0	0	0	0	0.00273473	0	0	0.00104603
2	0.1.10	Verrucomicrobia	0.000571102	0	0	0	0	0	0	0	0	0	0	0	0	0	0	0	0	0	0	0.000584454	0	0	0	0	0	0	0	0	0		0	0	0	0	0	0	0	0	0.000921659	0	0	0	0.000845309	0	0	0	0
2	0.1.4	Deinococcus-Thermus	0	0	0	0	0	0	0	0	0	0	0	0	0	0	0	0	0	0	0	0	0	0	0	0	0	0	0	0	0		0	0	0	0	0	0	0	0	0	0	0.000896057	0	0	0	0	0	0.00313808
2	0.1.3	Chlamydiae	0	0	0	0	0	0	0	0	0	0	0	0	0	0	0	0	0	0	0	0	0	0	0	0	0	0	0	0	0		0	0	0	0	0	0.000905797	0	0	0	0	0	0	0	0	0	0	0
2	0.1.6	Planctomycetes	0	0	0	0	0	0	0	0	0	0	0	0	0	0	0	0	0	0	0	0	0	0	0	0	0	0	0	0	0		0	0	0	0	0	0	0	0	0	0	0	0	0	0	0.0008726	0	0
[truncated: 16 more columns]
