# Supplementary material for: Alteration of taste perception, food neophobia and oral microbiota composition in children with food allergy
Source: Sci Rep. 2023 Apr 28;13:7010. doi: 10.1038/s41598-023-34113-y (PMC10147366; doi:10.1038/s41598-023-34113-y)
Supplement: Supplementary file 3 — Supplementary Table 2. [file 41598_2023_34113_MOESM3_ESM.xlsx]

## Sheet: Foglio1
taxlevel	rankID	taxon	ALL_1	ALL_2	ALL_3	ALL_4	ALL_5	ALL_6	ALL_7	ALL_8	ALL_9	ALL_10	ALL_11	ALL_12	ALL_13	ALL_14	ALL_15	ALL_16	ALL_17	ALL_18	ALL_19	ALL_20	ALL_21	ALL_22	ALL_23	ALL_24	ALL_25	ALL_26	ALL_27	ALL_28	ALL_29	C1	C2	C3	C4	C5	C6	C7	C8	C9	C10	C11	C12	C13	C14	C15	C16	C17	C18
3	0.1.1.1	Actinobacteria	0.0708167	0.0659777	0.0473373	0.0658462	0.0884774	0.0750395	0.0869289	0.0960666	0.0911975	0.0652542	0.0783679	0.1127	0.0667166	0.109162	0.0921938	0.0805572	0.0855172	0.0736016	0.0765896	0.0666277	0.092233	0.0792805	0.100155	0.119294	0.126643	0.0954128	0.163072	0.101918	0.0474614	0.0728667	0.084252	0.062436	0.098242	0.109813	0.0697464	0.0886581	0.0441767	0.0829493	0.0878324	0.102151	0.127352	0.0786137	0.0556062	0.0855148	0.101869	0.0606695	0.0965035
3	0.1.2.1	Bacteroidetes_unclassified	0.0148487	0.018283	0.0247128	0.0184615	0.0149177	0.0205371	0.0158629	0.0136157	0.0190325	0.0194915	0.00518135	0.00756939	0.0232384	0.014295	0.012786	0.0248334	0.0193103	0.013739	0.017341	0.0204559	0.0208044	0.0313125	0.0178571	0.00912964	0.00716846	0.0137615	0.00603969	0.0215827	0.0231788	0.0278044	0.0125984	0.0204708	0.0103413	0.00934579	0.0190217	0.0167732	0.0147256	0.00645161	0.012087	0.00179211	0.00795948	0.0152156	0.0127621	0.0052356	0.00841121	0.0146444	0.0111888
3	0.1.2.2	Bacteroidia	0.224443	0.18442	0.184824	0.200615	0.113169	0.174566	0.196066	0.17171	0.180809	0.167797	0.225389	0.189235	0.148426	0.205328	0.138627	0.182919	0.19931	0.186457	0.174855	0.202221	0.179612	0.173884	0.200311	0.178941	0.240143	0.166972	0.176014	0.115108	0.224062	0.170662	0.148819	0.215967	0.250259	0.193925	0.17663	0.219649	0.320616	0.245161	0.145044	0.192652	0.206223	0.270499	0.162261	0.0776614	0.17757	0.186192	0.155944
3	0.1.2.3	Sphingobacteria	0	0	0	0	0	0.000789889	0	0	0	0	0	0.000841043	0	0	0	0	0.00206897	0	0	0.000584454	0	0	0	0	0.00119474	0	0	0.00119904	0.00220751	0	0	0	0	0	0	0	0.00133869	0.000921659	0	0	0	0	0	0.0017452	0	0.00104603	0
3	0.1.2.4	Flavobacteria	0.038835	0.0556439	0.0539506	0.0535385	0.114198	0.0789889	0.0361675	0.0438729	0.0547185	0.0610169	0.0252591	0.0218671	0.0689655	0.0448343	0.0888291	0.0726832	0.0593103	0.0451423	0.0390173	0.075979	0.0332871	0.0739507	0.0295031	0.0377358	0.0489845	0.0394495	0.0198447	0.0503597	0.0584989	0.0479386	0.0614173	0.0726714	0.0455016	0.057243	0.0806159	0.0726837	0.0568942	0.0414747	0.0870266	0.0421147	0.0412446	0.0625528	0.077484	0.0750436	0.0598131	0.0554393	0.0454545
3	0.1.3.1	Chlamydiae	0	0	0	0	0	0	0	0	0	0	0	0	0	0	0	0	0	0	0	0	0	0	0	0	0	0	0	0	0	0	0	0	0	0	0.000905797	0	0	0	0	0	0	0	0	0	0	0	0
3	0.1.4.1	Deinococci	0	0	0	0	0	0	0	0	0	0	0	0	0	0	0	0	0	0	0	0	0	0	0	0	0	0	0	0	0	0	0	0	0	0	0	0	0	0	0	0.000896057	0	0	0	0	0	0.00313808	0
3	0.1.5.1	Fusobacteria	0.0536836	0.0914149	0.0793596	0.0461538	0.0396091	0.0631912	0.0469543	0.0521936	0.0491673	0.0762712	0.0790155	0.0412111	0.0532234	0.0565302	0.0652759	0.0460327	0.042069	0.0628067	0.0708092	0.0496786	0.0658807	0.0353098	0.0388199	0.0395618	0.046595	0.0357798	0.0388266	0.0491607	0.0485651	0.0527325	0.0488189	0.0593654	0.0351603	0.0654206	0.0317029	0.0519169	0.0401606	0.0516129	0.0644641	0.0681004	0.0557164	0.0515638	0.0446673	0.0506108	0.0411215	0.040795	0.0293706
3	0.1.6.1	Phycisphaerae	0	0	0	0	0	0	0	0	0	0	0	0	0	0	0	0	0	0	0	0	0	0	0	0	0	0	0	0	0	0	0	0	0	0	0	0	0	0	0	0	0	0	0	0.0008726	0	0	0
3	0.1.7.1	Proteobacteria_unclassified	0.0011422	0.0063593	0.0191438	0.00861538	0.0138889	0.0197472	0.0177665	0.0204236	0.00872324	0.0118644	0.00518135	0.00168209	0.0209895	0.00779727	0.0201884	0.00605694	0.00551724	0.0127576	0.00578035	0.00642899	0.00485437	0.0106596	0.00776398	0.0109556	0.00716846	0.0100917	0	0.0167866	0.00883002	0.00191755	0.00472441	0.00818833	0.00310238	0.00350467	0.0126812	0	0.00334672	0.00276498	0.00564061	0.00537634	0.00144718	0.000845309	0.00911577	0.0052356	0.011215	0.00732218	0.00629371
3	0.1.7.2	Alphaproteobacteria	0.0011422	0.000794913	0.00243648	0.00123077	0.00308642	0	0	0.00075643	0.00237906	0.000847458	0.000647668	0.00336417	0.00224888	0	0.000672948	0.000605694	0.00206897	0.00294406	0.0101156	0.00409117	0.00208044	0.00266489	0	0.00182593	0	0.000917431	0.00345125	0.0335731	0.00220751	0	0	0	0	0	0	0	0	0	0	0.000896057	0	0	0.000911577	0.0026178	0	0.00627615	0.0013986
3	0.1.7.3	Betaproteobacteria	0.0485437	0.0930048	0.0804038	0.0929231	0.106481	0.131912	0.0850254	0.0998487	0.101507	0.0872881	0.0757772	0.0336417	0.141679	0.0870695	0.120458	0.0926711	0.0758621	0.106968	0.114162	0.0888369	0.10749	0.111925	0.106366	0.106512	0.117085	0.151376	0.0284728	0.125899	0.131347	0.133269	0.100787	0.157625	0.148914	0.13785	0.127717	0.115815	0.105087	0.0875576	0.109589	0.0492832	0.0636758	0.0803043	0.169553	0.205934	0.141121	0.17364	0.117483
3	0.1.7.4	Deltaproteobacteria	0	0	0	0	0	0	0	0	0	0	0	0	0	0	0	0	0	0	0	0	0	0.000666223	0	0	0	0	0	0	0	0	0	0	0	0	0	0	0	0	0	0	0	0	0	0	0	0	0
3	0.1.7.5	Epsilonproteobacteria	0.0251285	0.0103339	0.0163592	0.0104615	0.0108025	0.0118483	0.0133249	0.0121029	0.00396511	0.0186441	0.0187824	0.0243902	0.00524738	0.0207927	0.0235532	0.0096911	0.00689655	0.0127576	0.0187861	0.0140269	0.018724	0.00466356	0.0170807	0.0139988	0.00358423	0.012844	0.00776531	0.0119904	0.0198675	0.00479386	0.00472441	0.00409417	0.00310238	0.00934579	0.00362319	0.0103834	0.00267738	0.00921659	0.0112812	0.0143369	0.015919	0.00422654	0.00455789	0.0078534	0.011215	0.0083682	0.0125874
3	0.1.7.6	Gammaproteobacteria	0.0576813	0.0747218	0.0842325	0.105846	0.110597	0.112164	0.0843909	0.115734	0.0943695	0.130508	0.0757772	0.0639193	0.107196	0.0565302	0.0888291	0.0799515	0.0772414	0.0873405	0.0780347	0.0713033	0.0832178	0.119254	0.0784161	0.0572124	0.0215054	0.141284	0.0207075	0.135492	0.136865	0.104506	0.116535	0.037871	0.0289555	0.067757	0.104167	0.0511182	0.0207497	0.0700461	0.0701048	0.123656	0.065123	0.0701606	0.140383	0.0881326	0.121495	0.111925	0.118881
3	0.1.8.1	Spirochaetes	0.0142776	0.00317965	0.00417682	0.00307692	0.00617284	0.00394945	0.00190355	0.00226929	0.00713719	0.00338983	0.000647668	0.000841043	0.00149925	0.00194932	0.00403769	0.00242277	0.00689655	0.00196271	0.00722543	0.00642899	0.0110957	0.00199867	0.0015528	0.0103469	0.00358423	0.00733945	0.00258844	0	0.013245	0.00671141	0.000787402	0.00511771	0.00620476	0.00116822	0.000905797	0.00958466	0.0113788	0.00645161	0.00886382	0.00537634	0.00361795	0.0228233	0.00182315	0.0026178	0.00186916	0.0125523	0.0111888
3	0.1.9.1	Mollicutes	0.00685323	0	0.000348068	0.000615385	0.00102881	0.000789889	0.00126904	0	0.000793021	0.000847458	0.0110104	0	0	0	0	0.000605694	0.00206897	0.000981354	0.00144509	0.00175336	0.00346741	0	0	0.00121729	0	0	0	0	0.00110375	0	0.000787402	0.00102354	0.00206825	0	0	0.000798722	0.00133869	0.00184332	0.0016116	0.000896057	0.000723589	0.000845309	0	0	0	0.00209205	0.000699301
3	0.1.10.1	Opitutae	0	0	0	0	0	0	0	0	0	0	0	0	0	0	0	0	0	0	0	0	0	0	0	0	0	0	0	0	0	0	0	0	0	0	0	0	0	0	0	0	0	0	0	0	0	0	0
3	0.1.10.2	Verrucomicrobiae	0.000571102	0	0	0	0	0	0	0	0	0	0	0	0	0	0	0	0	0	0	0.000584454	0	0	0	0	0	0	0	0	0	0	0	0	0	0	0	0	0	0.000921659	0	0	0	0.000845309	0	0	0	0	0.000699301
3	0.1.11.1	Bacteria_unclassified	0.121645	0.104928	0.125305	0.102154	0.100309	0.0908373	0.10533	0.086233	0.109437	0.0957627	0.0829016	0.0908326	0.0914543	0.0968161	0.0955585	0.107208	0.102759	0.0677134	0.0722543	0.0882525	0.0818308	0.108594	0.0993789	0.110164	0.0872162	0.0541284	0.0750647	0.0719424	0.0507726	0.0594439	0.0685039	0.073695	0.0661841	0.0502336	0.0606884	0.0678914	0.064257	0.0451613	0.0620467	0.0582437	0.0694645	0.0380389	0.0319052	0.056719	0.0551402	0.0439331	0.0468531
3	0.1.12.1	Bacilli	0.0736722	0.0834658	0.0821441	0.104615	0.132202	0.0466035	0.110406	0.125567	0.122918	0.0881356	0.0816062	0.0941968	0.113943	0.0786225	0.0787349	0.117505	0.108276	0.13739	0.124277	0.0829924	0.0887656	0.107262	0.109472	0.105295	0.121864	0.121101	0.216566	0.148681	0.0794702	0.177373	0.240945	0.145343	0.137539	0.142523	0.192935	0.113419	0.0990629	0.112442	0.153102	0.15681	0.115051	0.139476	0.176846	0.213787	0.12243	0.133891	0.140559
3	0.1.12.2	Clostridia	0.0428327	0.0206677	0.0226244	0.0264615	0.0144033	0.0315956	0.0247462	0.0219365	0.036479	0.0313559	0.0505181	0.0639193	0.0269865	0.0454841	0.0302826	0.0224107	0.0255172	0.0196271	0.0375723	0.0490941	0.0353675	0.00999334	0.0310559	0.0292149	0.0286738	0.0321101	0.0802416	0.0167866	0.0386313	0.0220518	0.0212598	0.0307062	0.0434333	0.0397196	0.0289855	0.0503195	0.0495315	0.0470046	0.0257857	0.0215054	0.0564399	0.0397295	0.01732	0.0122164	0.0214953	0.0292887	0.0321678
3	0.1.12.3	Erysipelotrichia	0.0177042	0.0103339	0.00174034	0.00430769	0.00205761	0.00552923	0.0101523	0.00302572	0.00317209	0.00254237	0.00518135	0.00925147	0.00224888	0.0071475	0.00336474	0.00242277	0.00827586	0.00196271	0.0101156	0.00642899	0.00208044	0.00199867	0.00543478	0.00486914	0.00597372	0.00275229	0.00949094	0.00239808	0.00441501	0.00191755	0.00629921	0.00614125	0.0196484	0.00350467	0	0.00878594	0.0127175	0.00184332	0.00322321	0.000896057	0.0180897	0.00591716	0.00182315	0.0008726	0.00280374	0.00313808	0.0020979
3	0.1.12.4	Firmicutes_unclassified	0.0159909	0.00794913	0.0236686	0.0172308	0.0113169	0.00394945	0.0222081	0.01059	0.0150674	0.0144068	0.0123057	0.0235492	0.0134933	0.0103964	0.0181696	0.0145366	0.0124138	0.0147203	0.0187861	0.0233781	0.0131761	0.011992	0.00931677	0.0158247	0.00955795	0.00917431	0.0232959	0.0107914	0.00772627	0.00767018	0.0102362	0.00204708	0.00827301	0.00116822	0.00543478	0.0071885	0.0113788	0.0175115	0.012087	0.0134409	0.0115774	0.00760778	0.00182315	0.0095986	0.00560748	0.00732218	0.00909091
3	0.1.12.5	Negativicutes	0.0999429	0.09062	0.0863209	0.0867692	0.0606996	0.0805687	0.0901015	0.111952	0.0674068	0.0847458	0.128238	0.149706	0.0787106	0.126056	0.0780619	0.0745003	0.0951724	0.132483	0.0823699	0.0689655	0.106103	0.0752831	0.106366	0.0949483	0.0860215	0.0834862	0.0664366	0.0731415	0.0794702	0.0699904	0.0551181	0.04913	0.0661841	0.0806075	0.0625	0.0790735	0.106426	0.135484	0.0950846	0.112007	0.125904	0.0735418	0.0720146	0.0776614	0.0962617	0.0721757	0.144755
3	0.1.13.1	OD1_class_incertae_sedis	0	0	0	0	0	0.000789889	0	0	0	0	0	0	0	0	0	0	0	0	0	0	0	0	0	0	0	0	0	0	0	0	0.000787402	0	0	0.00116822	0	0	0	0	0	0	0	0	0.00273473	0	0	0.00104603	0
3	0.1.14.1	SR1_class_incertae_sedis	0.00628212	0.00794913	0.00904977	0.00430769	0.0128601	0.0134281	0.00253807	0.00075643	0.0111023	0.00508475	0.00194301	0	0.0112444	0	0.0114401	0.0205936	0.0110345	0.00196271	0.0130058	0.0327294	0.00277393	0.00133245	0.00698758	0.00304321	0.00955795	0.00275229	0	0	0.00662252	0.00479386	0.00314961	0.0204708	0.00103413	0	0.00362319	0.00559105	0.00736278	0.00368664	0.00241741	0.00268817	0	0.00929839	0.00546946	0.0017452	0.00280374	0.00209205	0.0013986
3	0.1.15.1	TM7_class_incertae_sedis	0.0639634	0.0699523	0.0518622	0.0467692	0.0437243	0.0331754	0.0488579	0.0113464	0.0206186	0.0347458	0.0362694	0.0672834	0.0224888	0.0311891	0.0289367	0.0417929	0.0524138	0.016683	0.0274566	0.0391584	0.0471567	0.0379747	0.0341615	0.0499087	0.0274791	0.0192661	0.0621225	0.0131894	0.0154525	0.033557	0.00944882	0.0276356	0.0258532	0.0257009	0.0181159	0.0303514	0.0267738	0.0294931	0.0427075	0.0268817	0.0144718	0.0278952	0.0109389	0.0183246	0.017757	0.0230126	0.0153846
[truncated: 15 more columns]
