# Supplementary material for: Alteration of taste perception, food neophobia and oral microbiota composition in children with food allergy
Source: Sci Rep. 2023 Apr 28;13:7010. doi: 10.1038/s41598-023-34113-y (PMC10147366; doi:10.1038/s41598-023-34113-y)
Supplement: Supplementary file 4 — Supplementary Table 3. [file 41598_2023_34113_MOESM4_ESM.xlsx]

## Sheet: Foglio1
taxlevel	rankID	taxon	ALL_1	ALL_2	ALL_3	ALL_4	ALL_5	ALL_6	ALL_7	ALL_8	ALL_9	ALL_10	ALL_11	ALL_12	ALL_13	ALL_14	ALL_15	ALL_16	ALL_17	ALL_18	ALL_19	ALL_20	ALL_21	ALL_22	ALL_23	ALL_24	ALL_25	ALL_26	ALL_27	ALL_28	ALL_29	C1	C2	C3	C4	C5	C6	C7	C8	C9	C10	C11	C12	C13	C14	C15	C16	C17	C18
4	0.1.1.1.1	Acidimicrobiales	0	0	0	0	0	0	0	0	0	0	0	0	0	0	0	0	0	0	0	0	0	0	0	0	0	0	0	0	0	0	0	0	0	0	0	0	0	0	0	0	0	0	0	0	0	0	0
4	0.1.1.1.2	Actinobacteria_unclassified	0	0	0	0	0	0	0	0	0	0	0.000647668	0	0	0	0.000672948	0	0	0	0	0	0	0	0	0.000608643	0	0	0.00258844	0	0	0	0	0	0	0	0	0	0	0	0	0	0.000723589	0	0	0	0	0	0.000699301
4	0.1.1.1.3	Actinomycetales	0.0696745	0.0620032	0.0438566	0.064	0.0853909	0.0734597	0.0831218	0.0832073	0.0888184	0.0627119	0.0744819	0.10513	0.065967	0.0981157	0.0847914	0.0745003	0.0786207	0.063788	0.0736994	0.0654588	0.0783634	0.077948	0.0962733	0.112599	0.113501	0.093578	0.115617	0.100719	0.0441501	0.0709492	0.0818898	0.0593654	0.0910031	0.102804	0.067029	0.0846645	0.0381526	0.0746544	0.0829976	0.0985663	0.117221	0.0701606	0.053783	0.0837696	0.0990654	0.0564854	0.0874126
4	0.1.1.1.4	Bifidobacteriales	0	0	0.0010442	0.000615385	0.000514403	0	0.000634518	0	0.000793021	0.000847458	0.000647668	0	0	0.00129955	0.000672948	0.000605694	0.00137931	0.00490677	0	0	0.00208044	0.000666223	0	0.000608643	0	0.000917431	0.00345125	0	0.00110375	0	0.000787402	0.00102354	0.00310238	0.00350467	0.000905797	0.00159744	0.00133869	0.00184332	0.000805802	0.00179211	0	0.000845309	0	0.0008726	0	0.00209205	0.0020979
4	0.1.1.1.5	Coriobacteriales	0.0011422	0.00397456	0.00243648	0.00123077	0.00257202	0.00157978	0.00317259	0.0128593	0.00158604	0.00169492	0.00259067	0.00756939	0.000749625	0.00974659	0.00605653	0.00545124	0.00551724	0.00490677	0.00289017	0.00116891	0.0117892	0.000666223	0.00388199	0.00547778	0.0131422	0.000917431	0.041415	0.00119904	0.00220751	0.00191755	0.0015748	0.00204708	0.0041365	0.00350467	0.00181159	0.00239617	0.00468541	0.00645161	0.00402901	0.00179211	0.00868307	0.00760778	0.00182315	0.0008726	0.00280374	0.00209205	0.00629371
4	0.1.1.1.6	Solirubrobacterales	0	0	0	0	0	0	0	0	0	0	0	0	0	0	0	0	0	0	0	0	0	0	0	0	0	0	0	0	0	0	0	0	0	0	0	0	0	0	0	0	0.000723589	0	0	0	0	0	0
4	0.1.2.1.1	Bacteroidetes_unclassified	0.0148487	0.018283	0.0247128	0.0184615	0.0149177	0.0205371	0.0158629	0.0136157	0.0190325	0.0194915	0.00518135	0.00756939	0.0232384	0.014295	0.012786	0.0248334	0.0193103	0.013739	0.017341	0.0204559	0.0208044	0.0313125	0.0178571	0.00912964	0.00716846	0.0137615	0.00603969	0.0215827	0.0231788	0.0278044	0.0125984	0.0204708	0.0103413	0.00934579	0.0190217	0.0167732	0.0147256	0.00645161	0.012087	0.00179211	0.00795948	0.0152156	0.0127621	0.0052356	0.00841121	0.0146444	0.0111888
4	0.1.2.2.1	Bacteroidales	0.224443	0.18442	0.184824	0.200615	0.113169	0.174566	0.196066	0.17171	0.180809	0.167797	0.225389	0.189235	0.148426	0.205328	0.138627	0.182919	0.19931	0.186457	0.174855	0.202221	0.179612	0.173884	0.200311	0.178941	0.240143	0.166972	0.176014	0.115108	0.224062	0.170662	0.148819	0.215967	0.250259	0.193925	0.17663	0.219649	0.320616	0.245161	0.145044	0.192652	0.206223	0.270499	0.162261	0.0776614	0.17757	0.186192	0.155944
4	0.1.2.3.1	Sphingobacteriales	0	0	0	0	0	0.000789889	0	0	0	0	0	0.000841043	0	0	0	0	0.00206897	0	0	0.000584454	0	0	0	0	0.00119474	0	0	0.00119904	0.00220751	0	0	0	0	0	0	0	0.00133869	0.000921659	0	0	0	0	0	0.0017452	0	0.00104603	0
4	0.1.2.4.1	Flavobacteriales	0.038835	0.0556439	0.0539506	0.0535385	0.114198	0.0789889	0.0361675	0.0438729	0.0547185	0.0610169	0.0252591	0.0218671	0.0689655	0.0448343	0.0888291	0.0726832	0.0593103	0.0451423	0.0390173	0.075979	0.0332871	0.0739507	0.0295031	0.0377358	0.0489845	0.0394495	0.0198447	0.0503597	0.0584989	0.0479386	0.0614173	0.0726714	0.0455016	0.057243	0.0806159	0.0726837	0.0568942	0.0414747	0.0870266	0.0421147	0.0412446	0.0625528	0.077484	0.0750436	0.0598131	0.0554393	0.0454545
4	0.1.3.1.1	Chlamydiales	0	0	0	0	0	0	0	0	0	0	0	0	0	0	0	0	0	0	0	0	0	0	0	0	0	0	0	0	0	0	0	0	0	0	0.000905797	0	0	0	0	0	0	0	0	0	0	0	0
4	0.1.4.1.1	Deinococcales	0	0	0	0	0	0	0	0	0	0	0	0	0	0	0	0	0	0	0	0	0	0	0	0	0	0	0	0	0	0	0	0	0	0	0	0	0	0	0	0	0	0	0	0	0	0.00313808	0
4	0.1.4.1.2	Thermales	0	0	0	0	0	0	0	0	0	0	0	0	0	0	0	0	0	0	0	0	0	0	0	0	0	0	0	0	0	0	0	0	0	0	0	0	0	0	0	0.000896057	0	0	0	0	0	0	0
4	0.1.5.1.1	Fusobacteriales	0.0536836	0.0914149	0.0793596	0.0461538	0.0396091	0.0631912	0.0469543	0.0521936	0.0491673	0.0762712	0.0790155	0.0412111	0.0532234	0.0565302	0.0652759	0.0460327	0.042069	0.0628067	0.0708092	0.0496786	0.0658807	0.0353098	0.0388199	0.0395618	0.046595	0.0357798	0.0388266	0.0491607	0.0485651	0.0527325	0.0488189	0.0593654	0.0351603	0.0654206	0.0317029	0.0519169	0.0401606	0.0516129	0.0644641	0.0681004	0.0557164	0.0515638	0.0446673	0.0506108	0.0411215	0.040795	0.0293706
4	0.1.6.1.1	Phycisphaerales	0	0	0	0	0	0	0	0	0	0	0	0	0	0	0	0	0	0	0	0	0	0	0	0	0	0	0	0	0	0	0	0	0	0	0	0	0	0	0	0	0	0	0	0.0008726	0	0	0
4	0.1.7.1.1	Proteobacteria_unclassified	0.0011422	0.0063593	0.0191438	0.00861538	0.0138889	0.0197472	0.0177665	0.0204236	0.00872324	0.0118644	0.00518135	0.00168209	0.0209895	0.00779727	0.0201884	0.00605694	0.00551724	0.0127576	0.00578035	0.00642899	0.00485437	0.0106596	0.00776398	0.0109556	0.00716846	0.0100917	0	0.0167866	0.00883002	0.00191755	0.00472441	0.00818833	0.00310238	0.00350467	0.0126812	0	0.00334672	0.00276498	0.00564061	0.00537634	0.00144718	0.000845309	0.00911577	0.0052356	0.011215	0.00732218	0.00629371
4	0.1.7.2.1	Parvularculales	0	0	0	0	0.000514403	0	0	0	0	0	0	0	0	0	0	0	0	0	0	0	0.00138696	0	0	0	0	0	0	0	0	0	0	0	0	0	0	0	0	0	0	0	0	0	0	0	0	0	0
4	0.1.7.2.2	Alphaproteobacteria_unclassified	0	0	0	0	0.000514403	0	0	0.00075643	0.00158604	0	0	0.000841043	0.000749625	0	0	0	0	0.000981354	0	0.000584454	0	0.000666223	0	0.000608643	0	0.000917431	0.000862813	0	0.00110375	0	0	0	0	0	0	0	0	0	0	0	0	0	0	0	0	0	0
4	0.1.7.2.3	Caulobacterales	0.0011422	0	0.000348068	0	0	0	0	0	0	0.000847458	0	0	0	0	0	0	0	0	0	0.000584454	0	0.000666223	0	0	0	0	0	0	0	0	0	0	0	0	0	0	0	0	0	0	0	0	0	0	0	0	0
4	0.1.7.2.4	Rhizobiales	0	0	0	0.000615385	0	0	0	0	0	0	0	0.000841043	0	0	0	0	0	0.000981354	0	0.000584454	0	0	0	0	0	0	0.00172563	0	0	0	0	0	0	0	0	0	0	0	0	0.000896057	0	0	0	0.0017452	0	0.00313808	0
4	0.1.7.2.5	Rhodobacterales	0	0.000794913	0.00208841	0.000615385	0.00154321	0	0	0	0.000793021	0	0.000647668	0.000841043	0.00149925	0	0.000672948	0.000605694	0.00206897	0.000981354	0.0101156	0.00233781	0.000693481	0.00133245	0	0.00121729	0	0	0.000862813	0.00239808	0.00110375	0	0	0	0	0	0	0	0	0	0	0	0	0	0	0	0	0.00209205	0.0013986
4	0.1.7.2.6	Rhodospirillales	0	0	0	0	0.000514403	0	0	0	0	0	0	0	0	0	0	0	0	0	0	0	0	0	0	0	0	0	0	0.0311751	0	0	0	0	0	0	0	0	0	0	0	0	0	0	0	0	0	0.00104603	0
4	0.1.7.2.7	Sphingomonadales	0	0	0	0	0	0	0	0	0	0	0	0.000841043	0	0	0	0	0	0	0	0	0	0	0	0	0	0	0	0	0	0	0	0	0	0	0	0	0	0	0	0	0	0	0.000911577	0.0008726	0	0	0
4	0.1.7.3.1	Betaproteobacteria_unclassified	0.00171331	0.000794913	0.00278455	0.00615385	0.00565844	0.00473934	0.00444162	0.0128593	0.00793021	0.000847458	0.00388601	0.000841043	0.017991	0.00584795	0.00605653	0.00363416	0.00275862	0.00490677	0.00289017	0.00526008	0.00277393	0.00732845	0.0015528	0.00791236	0.00238949	0.0119266	0.000862813	0.00719424	0	0.000958773	0.00314961	0.00614125	0	0.00233645	0.00815217	0.00239617	0.00267738	0.00368664	0.0016116	0.00179211	0.000723589	0.000845309	0.00455789	0.0157068	0.00373832	0.00209205	0.0048951
4	0.1.7.3.2	Burkholderiales	0.00285551	0.00158983	0.00174034	0.0110769	0.00720165	0.00236967	0.00126904	0.0128593	0.00317209	0.00169492	0.00259067	0.00168209	0.0187406	0.00324886	0.0181696	0.00605694	0.0062069	0.00294406	0.00722543	0.00292227	0.00693481	0.00333111	0.00232919	0.00608643	0.00358423	0.0119266	0.00431406	0.00839329	0.00441501	0.00383509	0.00314961	0.00204708	0.00206825	0.00584112	0.00724638	0.00399361	0.00267738	0.00460829	0.00805802	0.00448029	0.00289436	0.00253593	0.00911577	0.0183246	0.000934579	0.00732218	0.00909091
4	0.1.7.3.3	Neisseriales	0.0439749	0.09062	0.0758789	0.0756923	0.0936214	0.124803	0.0793147	0.0741301	0.0904044	0.0847458	0.0693005	0.0311186	0.104948	0.0779727	0.0962315	0.08298	0.0668966	0.0991168	0.104046	0.0806546	0.0977809	0.101266	0.102484	0.0925137	0.111111	0.127523	0.0232959	0.110312	0.126932	0.128476	0.0944882	0.149437	0.144778	0.128505	0.111413	0.108626	0.0997323	0.0792627	0.0999194	0.0421147	0.0600579	0.0769231	0.15588	0.171902	0.136449	0.164226	0.103497
4	0.1.7.3.4	Nitrosomonadales	0	0	0	0	0	0	0	0	0	0	0	0	0	0	0	0	0	0	0	0	0	0	0	0	0	0	0	0	0	0	0	0	0.00206825	0.00116822	0.000905797	0.000798722	0	0	0	0	0	0	0	0	0	0	0
4	0.1.7.3.5	Rhodocyclales	0	0	0	0	0	0	0	0	0	0	0	0	0	0	0	0	0	0	0	0	0	0	0	0	0	0	0	0	0	0	0	0	0	0	0	0	0	0	0	0.000896057	0	0	0	0	0	0	0
4	0.1.7.4.1	Desulfobacterales	0	0	0	0	0	0	0	0	0	0	0	0	0	0	0	0	0	0	0	0	0	0.000666223	0	0	0	0	0	0	0	0	0	0	0	0	0	0	0	0	0	0	0	0	0	0	0	0	0
4	0.1.7.5.1	Campylobacterales	0.0234152	0.0103339	0.0163592	0.00923077	0.0108025	0.0118483	0.0133249	0.0121029	0.00396511	0.0177966	0.0168394	0.0235492	0.00524738	0.0201429	0.0222073	0.0096911	0.00689655	0.0127576	0.0187861	0.0140269	0.0180305	0.00466356	0.0170807	0.0139988	0.00358423	0.012844	0.00776531	0.0119904	0.0198675	0.00479386	0.00472441	0.00409417	0.00310238	0.00934579	0.00362319	0.00958466	0.00267738	0.00921659	0.0112812	0.0134409	0.015919	0.00338123	0.00455789	0.0078534	0.0102804	0.0083682	0.0125874
4	0.1.7.5.2	Epsilonproteobacteria_unclassified	0.00171331	0	0	0.00123077	0	0	0	0	0	0.000847458	0.00194301	0.000841043	0	0.000649773	0.0013459	0	0	0	0	0	0.000693481	0	0	0	0	0	0	0	0	0	0	0	0	0	0	0.000798722	0	0	0	0.000896057	0	0.000845309	0	0	0.000934579	0	0
4	0.1.7.6.1	Enterobacteriales	0	0	0.000348068	0	0	0	0.000634518	0.00075643	0	0.000847458	0	0	0	0.000649773	0.000672948	0.000605694	0.000689655	0.000981354	0.00144509	0	0.000693481	0	0.0015528	0.000608643	0	0.00183486	0	0	0	0	0.000787402	0	0	0.00116822	0.000905797	0.000798722	0.000669344	0.000921659	0	0	0	0	0.000911577	0.0008726	0	0	0
4	0.1.7.6.2	Vibrionales	0	0	0	0	0.00102881	0.000789889	0	0.00075643	0	0	0	0	0.00149925	0.000649773	0	0.000605694	0.000689655	0	0	0	0.00138696	0.00199867	0	0.00121729	0	0	0	0.00119904	0	0	0	0	0	0	0	0	0	0	0	0	0	0	0	0.0008726	0	0	0
4	0.1.7.6.3	Aeromonadales	0	0	0	0	0	0	0	0	0	0	0	0	0	0	0.000672948	0	0	0	0	0	0	0	0	0	0	0	0	0	0	0	0	0	0	0.00116822	0.000905797	0	0	0	0	0	0	0	0	0	0	0	0
4	0.1.7.6.4	Alteromonadales	0	0	0	0	0.00102881	0	0	0	0	0	0	0	0	0	0	0	0	0	0	0	0	0	0	0.000608643	0	0	0	0	0	0	0	0	0	0	0	0	0	0	0	0	0	0	0	0	0	0	0
4	0.1.7.6.5	Cardiobacteriales	0.00285551	0.00476948	0.00174034	0.00307692	0.00102881	0.00315956	0.00126904	0.00378215	0.00237906	0.00169492	0.00194301	0.00168209	0.005997	0.00194932	0.0107672	0.000605694	0.00413793	0.00392542	0.00433526	0.00116891	0.00208044	0.00333111	0.00465839	0.00547778	0.00716846	0.00458716	0.00431406	0.00359712	0.00220751	0.00191755	0.0023622	0.00409417	0.00310238	0.00350467	0.00271739	0.00239617	0.00133869	0.00184332	0.00483481	0.00179211	0.000723589	0.00169062	0.00455789	0.0034904	0.0046729	0.00627615	0.0013986
4	0.1.7.6.6	Gammaproteobacteria_unclassified	0	0	0.00313261	0.00123077	0	0.000789889	0.00126904	0.00226929	0.000793021	0.00423729	0	0.000841043	0	0	0.00201884	0.00181708	0	0.000981354	0.00144509	0	0.00208044	0.000666223	0.0015528	0.00121729	0	0	0	0	0	0	0.00314961	0	0.00103413	0.00116822	0	0	0	0	0	0	0	0	0	0	0	0.00209205	0
4	0.1.7.6.7	Oceanospirillales	0	0	0	0	0	0	0	0	0	0	0	0	0	0	0	0	0	0	0.00144509	0	0	0	0	0.000608643	0	0	0	0	0	0	0	0	0	0	0	0	0	0	0	0	0	0	0	0	0	0	0
4	0.1.7.6.8	Pasteurellales	0.0542547	0.0604134	0.0671772	0.100923	0.10751	0.106635	0.0812183	0.108169	0.0880254	0.112712	0.0738342	0.0613961	0.0967016	0.0526316	0.0746972	0.0738946	0.0717241	0.0794897	0.066474	0.0689655	0.0742025	0.111925	0.068323	0.0468655	0.0143369	0.134862	0.0163934	0.129496	0.125828	0.100671	0.108661	0.0327533	0.024819	0.0607477	0.0978261	0.0479233	0.0174029	0.0645161	0.0644641	0.121864	0.0622287	0.0667794	0.134913	0.0802792	0.114019	0.10251	0.111888
4	0.1.7.6.9	Pseudomonadales	0.000571102	0.00953895	0.0118343	0.000615385	0	0.000789889	0	0	0.00317209	0.0110169	0	0	0.0029985	0.000649773	0	0.00242277	0	0.00196271	0.00289017	0.00116891	0.00277393	0.00133245	0.000776398	0.000608643	0	0	0	0.00119904	0.00883002	0.00191755	0.0015748	0.00102354	0	0	0.000905797	0	0.000669344	0.00276498	0	0	0.000723589	0.00169062	0	0.0017452	0.00186916	0	0.0041958
4	0.1.7.6.10	Xanthomonadales	0	0	0	0	0	0	0	0	0	0	0	0	0	0	0	0	0	0	0	0	0	0	0.0015528	0	0	0	0	0	0	0	0	0	0	0	0.000905797	0	0.000669344	0	0.000805802	0	0.00144718	0	0	0.0008726	0.000934579	0.00104603	0.0013986
4	0.1.8.1.1	Spirochaetales	0.0142776	0.00317965	0.00417682	0.00307692	0.00617284	0.00394945	0.00190355	0.00226929	0.00713719	0.00338983	0.000647668	0.000841043	0.00149925	0.00194932	0.00403769	0.00242277	0.00689655	0.00196271	0.00722543	0.00642899	0.0110957	0.00199867	0.0015528	0.0103469	0.00358423	0.00733945	0.00258844	0	0.013245	0.00671141	0.000787402	0.00511771	0.00620476	0.00116822	0.000905797	0.00958466	0.0113788	0.00645161	0.00886382	0.00537634	0.00361795	0.0228233	0.00182315	0.0026178	0.00186916	0.0125523	0.0111888
4	0.1.9.1.1	Mycoplasmatales	0.00685323	0	0.000348068	0.000615385	0.00102881	0.000789889	0.00126904	0	0.000793021	0.000847458	0.0110104	0	0	0	0	0.000605694	0.00206897	0.000981354	0.00144509	0.00175336	0.00346741	0	0	0.00121729	0	0	0	0	0.00110375	0	0.000787402	0.00102354	0.00206825	0	0	0.000798722	0.00133869	0.00184332	0.0016116	0.000896057	0.000723589	0.000845309	0	0	0	0.00209205	0.000699301
4	0.1.10.1.1	Opitutales	0	0	0	0	0	0	0	0	0	0	0	0	0	0	0	0	0	0	0	0	0	0	0	0	0	0	0	0	0	0	0	0	0	0	0	0	0	0	0	0	0	0	0	0	0	0	0
4	0.1.10.2.1	Verrucomicrobiales	0.000571102	0	0	0	0	0	0	0	0	0	0	0	0	0	0	0	0	0	0	0.000584454	0	0	0	0	0	0	0	0	0	0	0	0	0	0	0	0	0	0.000921659	0	0	0	0.000845309	0	0	0	0	0.000699301
4	0.1.11.1.1	Bacteria_unclassified	0.121645	0.104928	0.125305	0.102154	0.100309	0.0908373	0.10533	0.086233	0.109437	0.0957627	0.0829016	0.0908326	0.0914543	0.0968161	0.0955585	0.107208	0.102759	0.0677134	0.0722543	0.0882525	0.0818308	0.108594	0.0993789	0.110164	0.0872162	0.0541284	0.0750647	0.0719424	0.0507726	0.0594439	0.0685039	0.073695	0.0661841	0.0502336	0.0606884	0.0678914	0.064257	0.0451613	0.0620467	0.0582437	0.0694645	0.0380389	0.0319052	0.056719	0.0551402	0.0439331	0.0468531
4	0.1.12.1.1	Bacillales	0.0148487	0.0198728	0.0139227	0.0258462	0.024177	0.0150079	0.00634518	0.0189107	0.00951626	0.0186441	0.011658	0.00756939	0.0194903	0.00844704	0.0215343	0.0230164	0.0144828	0.0245339	0.0274566	0.0157802	0.00832178	0.0266489	0.0131988	0.0158247	0.0238949	0.0183486	0.0215703	0.0323741	0.0165563	0.0306807	0.0661417	0.0440123	0.0341262	0.0303738	0.0289855	0.0231629	0.0167336	0.0110599	0.0265915	0.0277778	0.0253256	0.0295858	0.0574294	0.0357766	0.0242991	0.039749	0.0223776
4	0.1.12.1.2	Bacilli_unclassified	0.00171331	0.00158983	0.00313261	0.00430769	0.00925926	0.000789889	0.00444162	0.00453858	0.00634417	0.00423729	0.00388601	0	0.00224888	0.00194932	0.00471063	0.00363416	0.0062069	0.00686948	0.00433526	0.00233781	0.00624133	0.00333111	0.00232919	0.00243457	0.00238949	0.00366972	0.00603969	0.0059952	0.00110375	0.00671141	0.0102362	0	0.00310238	0	0.00452899	0.00319489	0.00200803	0.000921659	0.00483481	0.00448029	0.00217077	0.00169062	0.00273473	0.0017452	0.00373832	0.00104603	0.0034965
4	0.1.12.1.3	Lactobacillales	0.0571102	0.0620032	0.0650888	0.0744615	0.0987654	0.0308057	0.0996193	0.102118	0.107058	0.0652542	0.0660622	0.0866274	0.0922039	0.0682261	0.0524899	0.090854	0.0875862	0.105986	0.0924855	0.0648743	0.0742025	0.0772818	0.0939441	0.0870359	0.0955795	0.0990826	0.188956	0.110312	0.0618102	0.139981	0.164567	0.101331	0.10031	0.11215	0.15942	0.0870607	0.0803213	0.100461	0.121676	0.124552	0.0875543	0.108199	0.116682	0.176265	0.0943925	0.0930962	0.114685
4	0.1.12.2.1	Clostridia_unclassified	0.00171331	0.00158983	0.00208841	0.00184615	0.000514403	0.000789889	0.00190355	0	0.000793021	0.00169492	0.000647668	0.00252313	0.00149925	0	0.00269179	0.00121139	0.00344828	0	0.00578035	0.00409117	0.000693481	0	0.000776398	0.000608643	0.00119474	0.000917431	0.000862813	0.00119904	0.00220751	0.00287632	0.0015748	0.00204708	0.00103413	0	0.000905797	0.00159744	0.00133869	0.00184332	0.000805802	0.00179211	0.00144718	0.00338123	0.000911577	0.0008726	0.00186916	0.00104603	0.000699301
4	0.1.12.2.2	Clostridiales	0.0411194	0.0190779	0.020536	0.0246154	0.0138889	0.0308057	0.0228426	0.0219365	0.035686	0.029661	0.0498705	0.0613961	0.0254873	0.0454841	0.0275908	0.0211993	0.022069	0.0196271	0.0317919	0.0450029	0.0346741	0.00999334	0.0302795	0.0286062	0.0274791	0.0311927	0.0793788	0.0155875	0.0364238	0.0191755	0.019685	0.0286592	0.0423992	0.0397196	0.0280797	0.048722	0.0481928	0.0451613	0.0249799	0.0197133	0.0549928	0.0363483	0.0164084	0.0113438	0.0196262	0.0282427	0.0314685
4	0.1.12.3.1	Erysipelotrichales	0.0177042	0.0103339	0.00174034	0.00430769	0.00205761	0.00552923	0.0101523	0.00302572	0.00317209	0.00254237	0.00518135	0.00925147	0.00224888	0.0071475	0.00336474	0.00242277	0.00827586	0.00196271	0.0101156	0.00642899	0.00208044	0.00199867	0.00543478	0.00486914	0.00597372	0.00275229	0.00949094	0.00239808	0.00441501	0.00191755	0.00629921	0.00614125	0.0196484	0.00350467	0	0.00878594	0.0127175	0.00184332	0.00322321	0.000896057	0.0180897	0.00591716	0.00182315	0.0008726	0.00280374	0.00313808	0.0020979
4	0.1.12.4.1	Firmicutes_unclassified	0.0159909	0.00794913	0.0236686	0.0172308	0.0113169	0.00394945	0.0222081	0.01059	0.0150674	0.0144068	0.0123057	0.0235492	0.0134933	0.0103964	0.0181696	0.0145366	0.0124138	0.0147203	0.0187861	0.0233781	0.0131761	0.011992	0.00931677	0.0158247	0.00955795	0.00917431	0.0232959	0.0107914	0.00772627	0.00767018	0.0102362	0.00204708	0.00827301	0.00116822	0.00543478	0.0071885	0.0113788	0.0175115	0.012087	0.0134409	0.0115774	0.00760778	0.00182315	0.0095986	0.00560748	0.00732218	0.00909091
4	0.1.12.5.1	Selenomonadales	0.0999429	0.09062	0.0863209	0.0867692	0.0606996	0.0805687	0.0901015	0.111952	0.0674068	0.0847458	0.128238	0.149706	0.0787106	0.126056	0.0780619	0.0745003	0.0951724	0.132483	0.0823699	0.0689655	0.106103	0.0752831	0.106366	0.0949483	0.0860215	0.0834862	0.0664366	0.0731415	0.0794702	0.0699904	0.0551181	0.04913	0.0661841	0.0806075	0.0625	0.0790735	0.106426	0.135484	0.0950846	0.112007	0.125904	0.0735418	0.0720146	0.0776614	0.0962617	0.0721757	0.144755
4	0.1.13.1.1	OD1_order_incertae_sedis	0	0	0	0	0	0.000789889	0	0	0	0	0	0	0	0	0	0	0	0	0	0	0	0	0	0	0	0	0	0	0	0	0.000787402	0	0	0.00116822	0	0	0	0	0	0	0	0	0.00273473	0	0	0.00104603	0
4	0.1.14.1.1	SR1_order_incertae_sedis	0.00628212	0.00794913	0.00904977	0.00430769	0.0128601	0.0134281	0.00253807	0.00075643	0.0111023	0.00508475	0.00194301	0	0.0112444	0	0.0114401	0.0205936	0.0110345	0.00196271	0.0130058	0.0327294	0.00277393	0.00133245	0.00698758	0.00304321	0.00955795	0.00275229	0	0	0.00662252	0.00479386	0.00314961	0.0204708	0.00103413	0	0.00362319	0.00559105	0.00736278	0.00368664	0.00241741	0.00268817	0	0.00929839	0.00546946	0.0017452	0.00280374	0.00209205	0.0013986
4	0.1.15.1.1	TM7_order_incertae_sedis	0.0639634	0.0699523	0.0518622	0.0467692	0.0437243	0.0331754	0.0488579	0.0113464	0.0206186	0.0347458	0.0362694	0.0672834	0.0224888	0.0311891	0.0289367	0.0417929	0.0524138	0.016683	0.0274566	0.0391584	0.0471567	0.0379747	0.0341615	0.0499087	0.0274791	0.0192661	0.0621225	0.0131894	0.0154525	0.033557	0.00944882	0.0276356	0.0258532	0.0257009	0.0181159	0.0303514	0.0267738	0.0294931	0.0427075	0.0268817	0.0144718	0.0278952	0.0109389	0.0183246	0.017757	0.0230126	0.0153846
[truncated: 15 more columns]
