# Supplementary material for: Alteration of taste perception, food neophobia and oral microbiota composition in children with food allergy
Source: Sci Rep. 2023 Apr 28;13:7010. doi: 10.1038/s41598-023-34113-y (PMC10147366; doi:10.1038/s41598-023-34113-y)
Supplement: Supplementary file 5 — Supplementary Table 4. [file 41598_2023_34113_MOESM5_ESM.xlsx]

## Sheet: Foglio1
taxlevel	rankID	taxon	ALL_1	ALL_2	ALL_3	ALL_4	ALL_5	ALL_6	ALL_7	ALL_8	ALL_9	ALL_10	ALL_11	ALL_12	ALL_13	ALL_14	ALL_15	ALL_16	ALL_17	ALL_18	ALL_19	ALL_20	ALL_21	ALL_22	ALL_23	ALL_24	ALL_25	ALL_26	ALL_27	ALL_28	ALL_29	C1	C2	C3	C4	C5	C6	C7	C8	C9	C10	C11	C12	C13	C14	C15	C16	C17	C18
5	0.1.1.1.1.1	Acidimicrobiales_unclassified	0	0	0	0	0	0	0	0	0	0	0	0	0	0	0	0	0	0	0	0	0	0	0	0	0	0	0	0	0	0	0	0	0	0	0	0	0	0	0	0	0	0	0	0	0	0	0
5	0.1.1.1.2.1	Actinobacteria_unclassified	0	0	0	0	0	0	0	0	0	0	0.000647668	0	0	0	0.000672948	0	0	0	0	0	0	0	0	0.000608643	0	0	0.00258844	0	0	0	0	0	0	0	0	0	0	0	0	0	0.000723589	0	0	0	0	0	0.000699301
5	0.1.1.1.3.1	Actinomycetaceae	0.0119931	0.0158983	0.00835364	0.0190769	0.0200617	0.0221169	0.0279188	0.0287443	0.0269627	0.0313559	0.0349741	0.0504626	0.0112444	0.0298895	0.0302826	0.0187765	0.0186207	0.0314033	0.0216763	0.0286382	0.0298197	0.00799467	0.0364907	0.0377358	0.0501792	0.0330275	0.041415	0.028777	0.0209713	0.0162991	0.023622	0.0225179	0.0382627	0.0490654	0.0144928	0.0447284	0.0200803	0.0423963	0.0338437	0.0295699	0.0615051	0.0371936	0.0127621	0.0183246	0.028972	0.0177824	0.0377622
5	0.1.1.1.3.2	Actinomycetales_unclassified	0.0274129	0.0174881	0.0174034	0.0178462	0.0205761	0.0181675	0.0247462	0.0196672	0.0214116	0.0110169	0.017487	0.0218671	0.0202399	0.0324886	0.0148048	0.0205936	0.017931	0.00588813	0.0101156	0.019287	0.0228849	0.0233178	0.0240683	0.0322581	0.0227001	0.0192661	0.0284728	0.0275779	0.00993377	0.0162991	0.019685	0.00716479	0.0206825	0.0198598	0.0108696	0.0175719	0.00401606	0.00829493	0.016116	0.0295699	0.0390738	0.010989	0.0100273	0.0078534	0.0186916	0.00627615	0.0202797
5	0.1.1.1.3.3	Brevibacteriaceae	0	0	0	0	0	0	0	0	0	0	0	0	0	0	0	0	0	0	0	0	0	0	0	0	0	0	0.000862813	0	0	0	0	0	0	0	0	0	0	0	0	0	0	0	0	0	0	0	0.000699301
5	0.1.1.1.3.4	Corynebacteriaceae	0.000571102	0.00317965	0.00139227	0.00123077	0.00102881	0.00315956	0.00190355	0.00151286	0.000793021	0.00254237	0.00194301	0.00252313	0.00149925	0.00129955	0.00201884	0.00181708	0.00551724	0.00294406	0.00289017	0.00116891	0.00485437	0.00333111	0.0015528	0.0042605	0.00119474	0.00366972	0.000862813	0.0059952	0.00220751	0.00287632	0.00314961	0.00409417	0.00206825	0.00350467	0.00271739	0.00559105	0.00133869	0.000921659	0.0016116	0.00179211	0.00144718	0.00253593	0.00273473	0.0034904	0.00280374	0.00313808	0.0034965
5	0.1.1.1.3.5	Intrasporangiaceae	0	0	0	0	0	0	0	0	0	0	0	0	0	0	0	0	0	0	0	0	0	0	0	0	0	0	0	0	0	0.000958773	0	0	0	0	0	0	0	0	0	0	0	0	0	0	0	0	0
5	0.1.1.1.3.6	Microbacteriaceae	0	0	0	0	0	0	0	0	0	0	0	0	0	0	0	0	0	0	0	0	0	0	0	0	0	0	0	0	0	0	0	0	0	0	0	0	0	0	0	0	0	0	0.000911577	0	0	0	0
5	0.1.1.1.3.7	Micrococcaceae	0.027984	0.0230525	0.0163592	0.024	0.0421811	0.028436	0.0272843	0.0302572	0.038858	0.0161017	0.0194301	0.0285955	0.0314843	0.0318389	0.0349933	0.0321018	0.0365517	0.0206084	0.0346821	0.0163647	0.020111	0.0386409	0.0310559	0.0365186	0.037037	0.0330275	0.0422778	0.0347722	0.00662252	0.0325983	0.0338583	0.0225179	0.0299897	0.0292056	0.0371377	0.0151757	0.0113788	0.0211982	0.0282031	0.0340502	0.0144718	0.0177515	0.0255242	0.0532286	0.0476636	0.0271967	0.0237762
5	0.1.1.1.3.8	Mycobacteriaceae	0	0	0	0	0	0	0	0	0	0	0	0	0	0	0	0	0	0.000981354	0	0	0	0	0	0	0	0	0	0	0	0	0	0	0	0	0	0	0	0	0	0	0	0	0	0	0	0	0
5	0.1.1.1.3.9	Nocardioidaceae	0	0	0	0	0	0	0	0	0	0	0	0	0	0	0	0	0	0	0	0	0	0	0	0	0	0	0	0	0	0	0	0	0	0	0	0	0	0	0	0	0	0.000845309	0	0	0	0	0
5	0.1.1.1.3.10	Propionibacteriaceae	0.00171331	0.00238474	0.000348068	0.00184615	0.00154321	0.00157978	0.00126904	0.00302572	0.000793021	0.00169492	0.000647668	0.00168209	0.00149925	0.00259909	0.00269179	0.00121139	0	0.00196271	0.00433526	0	0.000693481	0.00466356	0.00310559	0.00182593	0.00238949	0.00458716	0.00172563	0.00359712	0.00441501	0.00191755	0.0015748	0.00307062	0	0.00116822	0.00181159	0.00159744	0.00133869	0.00184332	0.00322321	0.00358423	0.000723589	0.000845309	0.00182315	0.0008726	0.000934579	0.00209205	0.0013986
5	0.1.1.1.4.1	Bifidobacteriaceae	0	0	0.0010442	0.000615385	0.000514403	0	0.000634518	0	0.000793021	0.000847458	0.000647668	0	0	0.00129955	0.000672948	0.000605694	0.00137931	0.00490677	0	0	0.00208044	0.000666223	0	0.000608643	0	0.000917431	0.00345125	0	0.00110375	0	0.000787402	0.00102354	0.00310238	0.00350467	0.000905797	0.00159744	0.00133869	0.00184332	0.000805802	0.00179211	0	0.000845309	0	0.0008726	0	0.00209205	0.0020979
5	0.1.1.1.5.1	Coriobacteriaceae	0.0011422	0.00397456	0.00243648	0.00123077	0.00257202	0.00157978	0.00317259	0.0128593	0.00158604	0.00169492	0.00259067	0.00756939	0.000749625	0.00974659	0.00605653	0.00545124	0.00551724	0.00490677	0.00289017	0.00116891	0.0117892	0.000666223	0.00388199	0.00547778	0.0131422	0.000917431	0.041415	0.00119904	0.00220751	0.00191755	0.0015748	0.00204708	0.0041365	0.00350467	0.00181159	0.00239617	0.00468541	0.00645161	0.00402901	0.00179211	0.00868307	0.00760778	0.00182315	0.0008726	0.00280374	0.00209205	0.00629371
5	0.1.1.1.6.1	Solirubrobacterales_unclassified	0	0	0	0	0	0	0	0	0	0	0	0	0	0	0	0	0	0	0	0	0	0	0	0	0	0	0	0	0	0	0	0	0	0	0	0	0	0	0	0	0.000723589	0	0	0	0	0	0
5	0.1.2.1.1.1	Bacteroidetes_unclassified	0.0148487	0.018283	0.0247128	0.0184615	0.0149177	0.0205371	0.0158629	0.0136157	0.0190325	0.0194915	0.00518135	0.00756939	0.0232384	0.014295	0.012786	0.0248334	0.0193103	0.013739	0.017341	0.0204559	0.0208044	0.0313125	0.0178571	0.00912964	0.00716846	0.0137615	0.00603969	0.0215827	0.0231788	0.0278044	0.0125984	0.0204708	0.0103413	0.00934579	0.0190217	0.0167732	0.0147256	0.00645161	0.012087	0.00179211	0.00795948	0.0152156	0.0127621	0.0052356	0.00841121	0.0146444	0.0111888
5	0.1.2.2.1.1	Bacteroidales_incertae_sedis	0	0	0	0	0	0	0	0	0	0	0	0	0	0	0	0	0	0	0	0	0	0	0	0	0	0	0	0	0	0	0	0	0	0	0	0	0	0	0	0	0	0	0	0	0	0.00209205	0
5	0.1.2.2.1.2	Bacteroidales_unclassified	0.0245574	0.0389507	0.0320223	0.0276923	0.0180041	0.0315956	0.0304569	0.0166415	0.0467883	0.0245763	0.0181347	0.0134567	0.0254873	0.0155945	0.00874832	0.0242277	0.0255172	0.0127576	0.033237	0.0350672	0.0194175	0.0399734	0.0380435	0.0127815	0.0358423	0.0302752	0.0112166	0.0275779	0.0309051	0.0402685	0.0173228	0.0348004	0.0217166	0.00934579	0.0253623	0.0175719	0.0267738	0.0193548	0.00725222	0.00985663	0.00868307	0.0278952	0.0264357	0.0061082	0.0186916	0.0251046	0.00769231
5	0.1.2.2.1.3	Porphyromonadaceae	0.0342661	0.0389507	0.0299339	0.0535385	0.024177	0.0521327	0.0260152	0.0332829	0.0436162	0.0322034	0.0362694	0.0100925	0.0254873	0.0266407	0.0228802	0.0308904	0.0344828	0.030422	0.050578	0.043834	0.0409154	0.0439707	0.0419255	0.0383445	0.0681004	0.0376147	0.0155306	0.0275779	0.0507726	0.0575264	0.0464567	0.0931423	0.0527404	0.0432243	0.0452899	0.0519169	0.0568942	0.0599078	0.0378727	0.031362	0.0253256	0.0591716	0.0583409	0.0157068	0.0485981	0.0512552	0.0202797
5	0.1.2.2.1.4	Prevotellaceae	0.16562	0.106518	0.122868	0.119385	0.0709877	0.0908373	0.139594	0.121785	0.0904044	0.111017	0.170984	0.165685	0.0974513	0.163093	0.106999	0.127801	0.13931	0.143278	0.0910405	0.12332	0.119279	0.08994	0.120342	0.127815	0.136201	0.0990826	0.149267	0.059952	0.142384	0.0728667	0.0850394	0.0880246	0.164426	0.135514	0.0960145	0.146166	0.228916	0.158525	0.0999194	0.151434	0.172214	0.183432	0.077484	0.0558464	0.11028	0.107741	0.127972
5	0.1.2.2.1.5	Rikenellaceae	0	0	0	0	0	0	0	0	0	0	0	0	0	0	0	0	0	0	0	0	0	0	0	0	0	0	0	0	0	0	0	0	0.00103413	0	0.000905797	0	0	0	0	0	0	0	0	0	0	0	0
5	0.1.2.2.1.6	Bacteroidaceae	0	0	0	0	0	0	0	0	0	0	0	0	0	0	0	0	0	0	0	0	0	0	0	0	0	0	0	0	0	0	0	0	0.0103413	0.00584112	0.00905797	0.00399361	0.00803213	0.00737327	0	0	0	0	0	0	0	0	0
5	0.1.2.3.1.1	Flammeovirgaceae	0	0	0	0	0	0	0	0	0	0	0	0	0	0	0	0	0	0	0	0	0	0	0	0	0	0	0	0.00119904	0.00110375	0	0	0	0	0	0	0	0	0	0	0	0	0	0	0	0	0	0
5	0.1.2.3.1.2	Saprospiraceae	0	0	0	0	0	0	0	0	0	0	0	0.000841043	0	0	0	0	0.00137931	0	0	0.000584454	0	0	0	0	0	0	0	0	0	0	0	0	0	0	0	0	0	0	0	0	0	0	0	0	0	0	0
5	0.1.2.3.1.3	Chitinophagaceae	0	0	0	0	0	0	0	0	0	0	0	0	0	0	0	0	0	0	0	0	0	0	0	0	0	0	0	0	0.00110375	0	0	0	0	0	0	0	0.00133869	0.000921659	0	0	0	0	0	0	0	0.00104603	0
5	0.1.2.3.1.4	Cytophagaceae	0	0	0	0	0	0.000789889	0	0	0	0	0	0	0	0	0	0	0.000689655	0	0	0	0	0	0	0	0.00119474	0	0	0	0	0	0	0	0	0	0	0	0	0	0	0	0	0	0	0.0008726	0	0	0
5	0.1.2.3.1.5	Sphingobacteriaceae	0	0	0	0	0	0	0	0	0	0	0	0	0	0	0	0	0	0	0	0	0	0	0	0	0	0	0	0	0	0	0	0	0	0	0	0	0	0	0	0	0	0	0	0.0008726	0	0	0
5	0.1.2.4.1.1	Flavobacteriales_unclassified	0	0	0.0010442	0	0.000514403	0	0.000634518	0	0	0	0.000647668	0	0.00149925	0.00129955	0.000672948	0.00121139	0	0	0	0.000584454	0.000693481	0.000666223	0	0	0.00119474	0	0	0.00119904	0	0	0.000787402	0.00102354	0.00103413	0	0	0	0.000669344	0	0.000805802	0	0	0	0	0	0	0	0
5	0.1.2.4.1.2	Flavobacteriaceae	0.038835	0.0556439	0.0529064	0.0535385	0.113683	0.0789889	0.035533	0.0438729	0.0547185	0.0610169	0.0246114	0.0218671	0.0674663	0.0435348	0.0881561	0.0714718	0.0593103	0.0451423	0.0390173	0.0753945	0.0325936	0.0732845	0.0295031	0.0377358	0.0477897	0.0394495	0.0198447	0.0491607	0.0584989	0.0479386	0.0606299	0.0716479	0.0444674	0.057243	0.0806159	0.0726837	0.0562249	0.0414747	0.0862208	0.0421147	0.0412446	0.0625528	0.077484	0.0750436	0.0598131	0.0554393	0.0454545
5	0.1.3.1.1.1	Chlamydiales_unclassified	0	0	0	0	0	0	0	0	0	0	0	0	0	0	0	0	0	0	0	0	0	0	0	0	0	0	0	0	0	0	0	0	0	0	0	0	0	0	0	0	0	0	0	0	0	0	0
5	0.1.3.1.1.2	Parachlamydiaceae	0	0	0	0	0	0	0	0	0	0	0	0	0	0	0	0	0	0	0	0	0	0	0	0	0	0	0	0	0	0	0	0	0	0	0.000905797	0	0	0	0	0	0	0	0	0	0	0	0
5	0.1.4.1.1.1	Deinococcaceae	0	0	0	0	0	0	0	0	0	0	0	0	0	0	0	0	0	0	0	0	0	0	0	0	0	0	0	0	0	0	0	0	0	0	0	0	0	0	0	0	0	0	0	0	0	0.00313808	0
5	0.1.4.1.2.1	Thermaceae	0	0	0	0	0	0	0	0	0	0	0	0	0	0	0	0	0	0	0	0	0	0	0	0	0	0	0	0	0	0	0	0	0	0	0	0	0	0	0	0.000896057	0	0	0	0	0	0	0
5	0.1.5.1.1.1	Fusobacteriaceae	0.0302684	0.0357711	0.0344588	0.0172308	0.0128601	0.0268562	0.0203046	0.0204236	0.0253767	0.0169492	0.0550518	0.0134567	0.0277361	0.0259909	0.0242261	0.0230164	0.017931	0.0157017	0.0346821	0.019287	0.0256588	0.0126582	0.0201863	0.0176506	0.0215054	0.00733945	0.013805	0.0167866	0.0165563	0.0134228	0.0149606	0.0235415	0.0155119	0.0268692	0.013587	0.0239617	0.0160643	0.0175115	0.0217566	0.0250896	0.0209841	0.021978	0.0127621	0.0200698	0.0214953	0.0167364	0.013986
5	0.1.5.1.1.2	Fusobacteriales_unclassified	0.0011422	0.00317965	0.00208841	0.00123077	0	0.00157978	0.00126904	0.00151286	0.00237906	0.00254237	0.00129534	0.00168209	0.00149925	0.000649773	0	0.000605694	0	0	0.00289017	0.00233781	0.000693481	0	0.000776398	0	0.00119474	0	0.000862813	0.00119904	0	0.00287632	0.0023622	0	0.00206825	0.00116822	0.000905797	0.000798722	0	0.000921659	0.000805802	0.00179211	0.000723589	0.000845309	0	0	0.000934579	0	0
5	0.1.5.1.1.3	Leptotrichiaceae	0.022273	0.0524642	0.0428124	0.0276923	0.026749	0.0347551	0.0253807	0.0302572	0.0214116	0.0567797	0.0226684	0.0260723	0.023988	0.0298895	0.0410498	0.0224107	0.0241379	0.047105	0.033237	0.0280538	0.0395284	0.0226516	0.0178571	0.0219111	0.0238949	0.0284404	0.0241588	0.0311751	0.0320088	0.0364334	0.0314961	0.035824	0.0175801	0.0373832	0.0172101	0.0271565	0.0240964	0.0331797	0.0419017	0.0412186	0.0340087	0.0287405	0.0319052	0.030541	0.0186916	0.0240586	0.0153846
5	0.1.6.1.1.1	Phycisphaeraceae	0	0	0	0	0	0	0	0	0	0	0	0	0	0	0	0	0	0	0	0	0	0	0	0	0	0	0	0	0	0	0	0	0	0	0	0	0	0	0	0	0	0	0	0.0008726	0	0	0
5	0.1.7.1.1.1	Proteobacteria_unclassified	0.0011422	0.0063593	0.0191438	0.00861538	0.0138889	0.0197472	0.0177665	0.0204236	0.00872324	0.0118644	0.00518135	0.00168209	0.0209895	0.00779727	0.0201884	0.00605694	0.00551724	0.0127576	0.00578035	0.00642899	0.00485437	0.0106596	0.00776398	0.0109556	0.00716846	0.0100917	0	0.0167866	0.00883002	0.00191755	0.00472441	0.00818833	0.00310238	0.00350467	0.0126812	0	0.00334672	0.00276498	0.00564061	0.00537634	0.00144718	0.000845309	0.00911577	0.0052356	0.011215	0.00732218	0.00629371
5	0.1.7.2.1.1	Parvularculaceae	0	0	0	0	0.000514403	0	0	0	0	0	0	0	0	0	0	0	0	0	0	0	0.00138696	0	0	0	0	0	0	0	0	0	0	0	0	0	0	0	0	0	0	0	0	0	0	0	0	0	0
5	0.1.7.2.2.1	Alphaproteobacteria_unclassified	0	0	0	0	0.000514403	0	0	0.00075643	0.00158604	0	0	0.000841043	0.000749625	0	0	0	0	0.000981354	0	0.000584454	0	0.000666223	0	0.000608643	0	0.000917431	0.000862813	0	0.00110375	0	0	0	0	0	0	0	0	0	0	0	0	0	0	0	0	0	0
5	0.1.7.2.3.1	Hyphomonadaceae	0.0011422	0	0.000348068	0	0	0	0	0	0	0.000847458	0	0	0	0	0	0	0	0	0	0.000584454	0	0.000666223	0	0	0	0	0	0	0	0	0	0	0	0	0	0	0	0	0	0	0	0	0	0	0	0	0
5	0.1.7.2.4.1	Bradyrhizobiaceae	0	0	0	0	0	0	0	0	0	0	0	0	0	0	0	0	0	0.000981354	0	0	0	0	0	0	0	0	0	0	0	0	0	0	0	0	0	0	0	0	0	0	0	0	0	0.0008726	0	0.00104603	0
5	0.1.7.2.4.2	Hyphomicrobiaceae	0	0	0	0.000615385	0	0	0	0	0	0	0	0.000841043	0	0	0	0	0	0	0	0.000584454	0	0	0	0	0	0	0	0	0	0	0	0	0	0	0	0	0	0	0	0	0	0	0	0	0	0	0
5	0.1.7.2.4.3	Methylobacteriaceae	0	0	0	0	0	0	0	0	0	0	0	0	0	0	0	0	0	0	0	0	0	0	0	0	0	0	0.000862813	0	0	0	0	0	0	0	0	0	0	0	0	0.000896057	0	0	0	0	0	0	0
5	0.1.7.2.4.4	Methylocystaceae	0	0	0	0	0	0	0	0	0	0	0	0	0	0	0	0	0	0	0	0	0	0	0	0	0	0	0	0	0	0	0	0	0	0	0	0	0	0	0	0	0	0	0	0	0	0	0
5	0.1.7.2.4.5	Phyllobacteriaceae	0	0	0	0	0	0	0	0	0	0	0	0	0	0	0	0	0	0	0	0	0	0	0	0	0	0	0	0	0	0	0	0	0	0	0	0	0	0	0	0	0	0	0	0	0	0.00209205	0
5	0.1.7.2.4.6	Rhizobiaceae	0	0	0	0	0	0	0	0	0	0	0	0	0	0	0	0	0	0	0	0	0	0	0	0	0	0	0.000862813	0	0	0	0	0	0	0	0	0	0	0	0	0	0	0	0	0.0008726	0	0	0
5	0.1.7.2.4.7	Rhizobiales_unclassified	0	0	0	0	0	0	0	0	0	0	0	0	0	0	0	0	0	0	0	0	0	0	0	0	0	0	0	0	0	0	0	0	0	0	0	0	0	0	0	0	0	0	0	0	0	0	0
5	0.1.7.2.5.1	Rhodobacteraceae	0	0.000794913	0.00208841	0.000615385	0.00154321	0	0	0	0.000793021	0	0.000647668	0.000841043	0.00149925	0	0.000672948	0.000605694	0.00206897	0.000981354	0.0101156	0.00233781	0.000693481	0.00133245	0	0.00121729	0	0	0.000862813	0.00239808	0.00110375	0	0	0	0	0	0	0	0	0	0	0	0	0	0	0	0	0.00209205	0.0013986
5	0.1.7.2.6.1	Acetobacteraceae	0	0	0	0	0	0	0	0	0	0	0	0	0	0	0	0	0	0	0	0	0	0	0	0	0	0	0	0.0311751	0	0	0	0	0	0	0	0	0	0	0	0	0	0	0	0	0	0.00104603	0
5	0.1.7.2.6.2	Rhodospirillaceae	0	0	0	0	0.000514403	0	0	0	0	0	0	0	0	0	0	0	0	0	0	0	0	0	0	0	0	0	0	0	0	0	0	0	0	0	0	0	0	0	0	0	0	0	0	0	0	0	0
5	0.1.7.2.7.1	Sphingomonadaceae	0	0	0	0	0	0	0	0	0	0	0	0.000841043	0	0	0	0	0	0	0	0	0	0	0	0	0	0	0	0	0	0	0	0	0	0	0	0	0	0	0	0	0	0	0.000911577	0.0008726	0	0	0
5	0.1.7.3.1.1	Betaproteobacteria_unclassified	0.00171331	0.000794913	0.00278455	0.00615385	0.00565844	0.00473934	0.00444162	0.0128593	0.00793021	0.000847458	0.00388601	0.000841043	0.017991	0.00584795	0.00605653	0.00363416	0.00275862	0.00490677	0.00289017	0.00526008	0.00277393	0.00732845	0.0015528	0.00791236	0.00238949	0.0119266	0.000862813	0.00719424	0	0.000958773	0.00314961	0.00614125	0	0.00233645	0.00815217	0.00239617	0.00267738	0.00368664	0.0016116	0.00179211	0.000723589	0.000845309	0.00455789	0.0157068	0.00373832	0.00209205	0.0048951
5	0.1.7.3.2.1	Alcaligenaceae	0	0	0	0	0	0	0	0	0	0	0	0	0	0	0	0	0	0	0	0	0	0.000666223	0	0	0	0	0	0	0	0	0	0	0	0	0	0	0	0	0	0	0	0	0.000911577	0	0	0	0
5	0.1.7.3.2.2	Burkholderiaceae	0	0	0	0	0	0	0	0	0	0	0	0	0	0	0	0	0	0	0	0	0.000693481	0	0	0	0	0	0	0	0	0	0	0	0	0	0	0	0	0	0	0	0	0	0	0	0	0	0
5	0.1.7.3.2.3	Burkholderiales_unclassified	0.00228441	0.00158983	0.0010442	0.0104615	0.00565844	0.00157978	0.000634518	0.0128593	0.00158604	0.000847458	0.00259067	0.00168209	0.017991	0.00324886	0.0154778	0.00545124	0.00551724	0.00294406	0.00433526	0.00175336	0.00554785	0.00199867	0.0015528	0.00608643	0.00119474	0.0110092	0.00258844	0.0059952	0.00220751	0.00383509	0.00314961	0.00102354	0.00103413	0.00584112	0.00634058	0.00239617	0.00200803	0.00368664	0.00483481	0.00358423	0.00217077	0.00253593	0.00638104	0.0139616	0.000934579	0.0041841	0.00909091
5	0.1.7.3.2.4	Comamonadaceae	0.000571102	0	0.000696136	0.000615385	0.00154321	0.000789889	0.000634518	0	0.00158604	0.000847458	0	0	0.000749625	0	0.00269179	0.000605694	0.000689655	0	0.00289017	0.00116891	0.000693481	0.000666223	0.000776398	0	0.00238949	0.000917431	0.00172563	0.00119904	0.00220751	0	0	0.00102354	0.00103413	0	0.000905797	0.00159744	0.000669344	0.000921659	0.00322321	0.000896057	0.000723589	0	0.00182315	0.004363	0	0.00209205	0
5	0.1.7.3.2.5	Oxalobacteraceae	0	0	0	0	0	0	0	0	0	0	0	0	0	0	0	0	0	0	0	0	0	0	0	0	0	0	0	0.00119904	0	0	0	0	0	0	0	0	0	0	0	0	0	0	0	0	0	0.00104603	0
5	0.1.7.3.3.1	Neisseriaceae	0.0439749	0.09062	0.0758789	0.0756923	0.0936214	0.124803	0.0793147	0.0741301	0.0904044	0.0847458	0.0693005	0.0311186	0.104948	0.0779727	0.0962315	0.08298	0.0668966	0.0991168	0.104046	0.0806546	0.0977809	0.101266	0.102484	0.0925137	0.111111	0.127523	0.0232959	0.110312	0.126932	0.128476	0.0944882	0.149437	0.144778	0.128505	0.111413	0.108626	0.0997323	0.0792627	0.0999194	0.0421147	0.0600579	0.0769231	0.15588	0.171902	0.136449	0.164226	0.103497
5	0.1.7.3.4.1	Nitrosomonadaceae	0	0	0	0	0	0	0	0	0	0	0	0	0	0	0	0	0	0	0	0	0	0	0	0	0	0	0	0	0	0	0	0	0.00206825	0.00116822	0.000905797	0.000798722	0	0	0	0	0	0	0	0	0	0	0
5	0.1.7.3.5.1	Rhodocyclaceae	0	0	0	0	0	0	0	0	0	0	0	0	0	0	0	0	0	0	0	0	0	0	0	0	0	0	0	0	0	0	0	0	0	0	0	0	0	0	0	0.000896057	0	0	0	0	0	0	0
5	0.1.7.4.1.1	Desulfobulbaceae	0	0	0	0	0	0	0	0	0	0	0	0	0	0	0	0	0	0	0	0	0	0.000666223	0	0	0	0	0	0	0	0	0	0	0	0	0	0	0	0	0	0	0	0	0	0	0	0	0
5	0.1.7.5.1.1	Campylobacteraceae	0.0102798	0.00715421	0.0118343	0.00615385	0.00668724	0.00789889	0.00824873	0.00907716	0.00396511	0.0127119	0.0110104	0.0159798	0.00449775	0.0103964	0.0154778	0.00847971	0.0062069	0.00981354	0.015896	0.0116891	0.0131761	0.00333111	0.011646	0.0109556	0.00358423	0.0100917	0.00603969	0.00959233	0.0154525	0.00287632	0.00314961	0.00409417	0.00310238	0.00584112	0.00362319	0.00958466	0.00267738	0.00829493	0.00886382	0.00896057	0.0130246	0.00338123	0.00455789	0.0061082	0.00841121	0.0083682	0.0118881
5	0.1.7.5.1.2	Campylobacterales_unclassified	0.0131354	0.00317965	0.00452489	0.00307692	0.00411523	0.00394945	0.00507614	0.00302572	0	0.00508475	0.00582902	0.00756939	0.000749625	0.00974659	0.00672948	0.00121139	0.000689655	0.00294406	0.00289017	0.00233781	0.00485437	0.00133245	0.00543478	0.00304321	0	0.00275229	0.00172563	0.00239808	0.00441501	0.00191755	0.0015748	0	0	0.00350467	0	0	0	0.000921659	0.00241741	0.00448029	0.00289436	0	0	0.0017452	0.00186916	0	0.000699301
5	0.1.7.5.2.1	Epsilonproteobacteria_unclassified	0.00171331	0	0	0.00123077	0	0	0	0	0	0.000847458	0.00194301	0.000841043	0	0.000649773	0.0013459	0	0	0	0	0	0.000693481	0	0	0	0	0	0	0	0	0	0	0	0	0	0	0.000798722	0	0	0	0.000896057	0	0.000845309	0	0	0.000934579	0	0
5	0.1.7.6.1.1	Enterobacteriaceae	0	0	0.000348068	0	0	0	0.000634518	0.00075643	0	0.000847458	0	0	0	0.000649773	0.000672948	0.000605694	0.000689655	0.000981354	0.00144509	0	0.000693481	0	0.0015528	0.000608643	0	0.00183486	0	0	0	0	0.000787402	0	0	0.00116822	0.000905797	0.000798722	0.000669344	0.000921659	0	0	0	0	0.000911577	0.0008726	0	0	0
5	0.1.7.6.2.1	Vibrionaceae	0	0	0	0	0.00102881	0.000789889	0	0.00075643	0	0	0	0	0.00149925	0.000649773	0	0.000605694	0.000689655	0	0	0	0.00138696	0.00199867	0	0.00121729	0	0	0	0.00119904	0	0	0	0	0	0	0	0	0	0	0	0	0	0	0	0.0008726	0	0	0
5	0.1.7.6.3.1	Aeromonadaceae	0	0	0	0	0	0	0	0	0	0	0	0	0	0	0.000672948	0	0	0	0	0	0	0	0	0	0	0	0	0	0	0	0	0	0	0	0	0	0	0	0	0	0	0	0	0	0	0	0
5	0.1.7.6.3.2	Aeromonadales_unclassified	0	0	0	0	0	0	0	0	0	0	0	0	0	0	0	0	0	0	0	0	0	0	0	0	0	0	0	0	0	0	0	0	0	0.00116822	0	0	0	0	0	0	0	0	0	0	0	0	0
5	0.1.7.6.3.3	Succinivibrionaceae	0	0	0	0	0	0	0	0	0	0	0	0	0	0	0	0	0	0	0	0	0	0	0	0	0	0	0	0	0	0	0	0	0	0	0.000905797	0	0	0	0	0	0	0	0	0	0	0	0
5	0.1.7.6.4.1	Alteromonadaceae	0	0	0	0	0	0	0	0	0	0	0	0	0	0	0	0	0	0	0	0	0	0	0	0.000608643	0	0	0	0	0	0	0	0	0	0	0	0	0	0	0	0	0	0	0	0	0	0	0
5	0.1.7.6.4.2	Alteromonadales_unclassified	0	0	0	0	0.00102881	0	0	0	0	0	0	0	0	0	0	0	0	0	0	0	0	0	0	0	0	0	0	0	0	0	0	0	0	0	0	0	0	0	0	0	0	0	0	0	0	0	0
5	0.1.7.6.5.1	Cardiobacteriaceae	0.00285551	0.00476948	0.00174034	0.00307692	0.00102881	0.00315956	0.00126904	0.00378215	0.00237906	0.00169492	0.00194301	0.00168209	0.005997	0.00194932	0.0107672	0.000605694	0.00413793	0.00392542	0.00433526	0.00116891	0.00208044	0.00333111	0.00465839	0.00547778	0.00716846	0.00458716	0.00431406	0.00359712	0.00220751	0.00191755	0.0023622	0.00409417	0.00310238	0.00350467	0.00271739	0.00239617	0.00133869	0.00184332	0.00483481	0.00179211	0.000723589	0.00169062	0.00455789	0.0034904	0.0046729	0.00627615	0.0013986
5	0.1.7.6.6.1	Gammaproteobacteria_unclassified	0	0	0.00313261	0.00123077	0	0.000789889	0.00126904	0.00226929	0.000793021	0.00423729	0	0.000841043	0	0	0.00201884	0.00181708	0	0.000981354	0.00144509	0	0.00208044	0.000666223	0.0015528	0.00121729	0	0	0	0	0	0	0.00314961	0	0.00103413	0.00116822	0	0	0	0	0	0	0	0	0	0	0	0.00209205	0
5	0.1.7.6.7.1	Halomonadaceae	0	0	0	0	0	0	0	0	0	0	0	0	0	0	0	0	0	0	0.00144509	0	0	0	0	0.000608643	0	0	0	0	0	0	0	0	0	0	0	0	0	0	0	0	0	0	0	0	0	0	0
5	0.1.7.6.8.1	Pasteurellaceae	0.0542547	0.0604134	0.0671772	0.100923	0.10751	0.106635	0.0812183	0.108169	0.0880254	0.112712	0.0738342	0.0613961	0.0967016	0.0526316	0.0746972	0.0738946	0.0717241	0.0794897	0.066474	0.0689655	0.0742025	0.111925	0.068323	0.0468655	0.0143369	0.134862	0.0163934	0.129496	0.125828	0.100671	0.108661	0.0327533	0.024819	0.0607477	0.0978261	0.0479233	0.0174029	0.0645161	0.0644641	0.121864	0.0622287	0.0667794	0.134913	0.0802792	0.114019	0.10251	0.111888
5	0.1.7.6.9.1	Moraxellaceae	0.000571102	0.00953895	0.0118343	0.000615385	0	0	0	0	0.00317209	0.0101695	0	0	0.00149925	0	0	0.00121139	0	0.00196271	0.00289017	0.00116891	0.000693481	0	0	0.000608643	0	0	0	0.00119904	0.00883002	0.00191755	0.000787402	0.00102354	0	0	0.000905797	0	0.000669344	0.00184332	0	0	0.000723589	0.00169062	0	0.0008726	0.00186916	0	0.0034965
5	0.1.7.6.9.2	Pseudomonadaceae	0	0	0	0	0	0.000789889	0	0	0	0.000847458	0	0	0.00149925	0.000649773	0	0.00121139	0	0	0	0	0.00208044	0.000666223	0.000776398	0	0	0	0	0	0	0	0.000787402	0	0	0	0	0	0	0.000921659	0	0	0	0	0	0.0008726	0	0	0.000699301
5	0.1.7.6.9.3	Pseudomonadales_unclassified	0	0	0	0	0	0	0	0	0	0	0	0	0	0	0	0	0	0	0	0	0	0.000666223	0	0	0	0	0	0	0	0	0	0	0	0	0	0	0	0	0	0	0	0	0	0	0	0	0
5	0.1.7.6.10.1	Xanthomonadaceae	0	0	0	0	0	0	0	0	0	0	0	0	0	0	0	0	0	0	0	0	0	0	0.0015528	0	0	0	0	0	0	0	0	0	0	0	0.000905797	0	0.000669344	0	0.000805802	0	0.00144718	0	0	0.0008726	0.000934579	0.00104603	0.0013986
5	0.1.8.1.1.1	Spirochaetaceae	0.0142776	0.00317965	0.00417682	0.00307692	0.00565844	0.00394945	0.00190355	0.00226929	0.00713719	0.00338983	0.000647668	0.000841043	0.00149925	0.00194932	0.00403769	0.00242277	0.00689655	0.00196271	0.00722543	0.00584454	0.0110957	0.00199867	0.0015528	0.00973828	0.00358423	0.00733945	0.00258844	0	0.0121413	0.00671141	0.000787402	0.00511771	0.00620476	0.00116822	0.000905797	0.00958466	0.0107095	0.00645161	0.00886382	0.00537634	0.00361795	0.0211327	0.00182315	0.0026178	0.00186916	0.0125523	0.0111888
5	0.1.8.1.1.2	Spirochaetales_unclassified	0	0	0	0	0.000514403	0	0	0	0	0	0	0	0	0	0	0	0	0	0	0.000584454	0	0	0	0.000608643	0	0	0	0	0.00110375	0	0	0	0	0	0	0	0.000669344	0	0	0	0	0.00169062	0	0	0	0	0
5	0.1.9.1.1.1	Mycoplasmataceae	0.00685323	0	0.000348068	0.000615385	0.00102881	0.000789889	0.00126904	0	0.000793021	0.000847458	0.0110104	0	0	0	0	0.000605694	0.00206897	0.000981354	0.00144509	0.00175336	0.00346741	0	0	0.00121729	0	0	0	0	0.00110375	0	0.000787402	0.00102354	0.00206825	0	0	0.000798722	0.00133869	0.00184332	0.0016116	0.000896057	0.000723589	0.000845309	0	0	0	0.00209205	0.000699301
5	0.1.10.1.1.1	Opitutaceae	0	0	0	0	0	0	0	0	0	0	0	0	0	0	0	0	0	0	0	0	0	0	0	0	0	0	0	0	0	0	0	0	0	0	0	0	0	0	0	0	0	0	0	0	0	0	0
5	0.1.10.2.1.1	Verrucomicrobiaceae	0.000571102	0	0	0	0	0	0	0	0	0	0	0	0	0	0	0	0	0	0	0.000584454	0	0	0	0	0	0	0	0	0	0	0	0	0	0	0	0	0	0.000921659	0	0	0	0.000845309	0	0	0	0	0.000699301
5	0.1.11.1.1.1	Bacteria_unclassified	0.121645	0.104928	0.125305	0.102154	0.100309	0.0908373	0.10533	0.086233	0.109437	0.0957627	0.0829016	0.0908326	0.0914543	0.0968161	0.0955585	0.107208	0.102759	0.0677134	0.0722543	0.0882525	0.0818308	0.108594	0.0993789	0.110164	0.0872162	0.0541284	0.0750647	0.0719424	0.0507726	0.0594439	0.0685039	0.073695	0.0661841	0.0502336	0.0606884	0.0678914	0.064257	0.0451613	0.0620467	0.0582437	0.0694645	0.0380389	0.0319052	0.056719	0.0551402	0.0439331	0.0468531
5	0.1.12.1.1.1	Bacillaceae_1	0	0	0	0	0	0	0	0	0	0	0	0	0	0	0	0	0	0	0	0	0	0	0	0	0	0	0	0.00119904	0	0	0	0	0	0	0	0	0	0	0	0	0	0	0	0	0	0	0
5	0.1.12.1.1.2	Bacillaceae_2	0	0	0	0	0	0	0	0	0	0	0	0	0	0	0	0	0	0	0	0	0	0	0	0	0	0	0	0	0	0	0	0	0	0	0	0	0	0	0	0	0	0	0	0	0	0	0
5	0.1.12.1.1.3	Bacillales_Incertae_Sedis_XI	0.0125642	0.0166932	0.0125305	0.0227692	0.0221193	0.0126382	0.00634518	0.0166415	0.00951626	0.0177966	0.0110104	0.00672834	0.0172414	0.00779727	0.0201884	0.0205936	0.0131034	0.0225711	0.0260116	0.0157802	0.00693481	0.0233178	0.0131988	0.0133901	0.0238949	0.0174312	0.0189819	0.0275779	0.0154525	0.0287632	0.0645669	0.0419652	0.0341262	0.0280374	0.0289855	0.0199681	0.0160643	0.0110599	0.0265915	0.0268817	0.024602	0.0295858	0.0546946	0.0340314	0.0224299	0.039749	0.020979
5	0.1.12.1.1.4	Bacillales_unclassified	0.00171331	0.00238474	0.00139227	0.00307692	0.00205761	0.00157978	0	0.00075643	0	0	0	0.000841043	0.00224888	0.000649773	0.0013459	0.00121139	0.00137931	0.000981354	0.00144509	0	0.00138696	0.00266489	0	0	0	0	0.00258844	0.00119904	0.00110375	0.00191755	0.0015748	0.00204708	0	0.00116822	0	0.00239617	0.000669344	0	0	0.000896057	0	0	0.00182315	0.0017452	0.000934579	0	0
5	0.1.12.1.1.5	Paenibacillaceae_1	0	0	0	0	0	0	0	0	0	0	0	0	0	0	0	0	0	0	0	0	0	0	0	0.00182593	0	0	0	0.00119904	0	0	0	0	0	0	0	0	0	0	0	0	0	0	0	0	0	0	0
5	0.1.12.1.1.6	Planococcaceae	0	0	0	0	0	0	0	0.00075643	0	0	0	0	0	0	0	0.000605694	0	0	0	0	0	0	0	0.000608643	0	0	0	0	0	0	0	0	0	0	0	0	0	0	0	0	0	0	0	0	0	0	0
5	0.1.12.1.1.7	Staphylococcaceae	0.000571102	0.000794913	0	0	0	0.000789889	0	0.00075643	0	0.000847458	0.000647668	0	0	0	0	0.000605694	0	0.000981354	0	0	0	0.000666223	0	0	0	0.000917431	0	0.00119904	0	0	0	0	0	0.00116822	0	0.000798722	0	0	0	0	0.000723589	0	0.000911577	0	0.000934579	0	0.0013986
5	0.1.12.1.2.1	Bacilli_unclassified	0.00171331	0.00158983	0.00313261	0.00430769	0.00925926	0.000789889	0.00444162	0.00453858	0.00634417	0.00423729	0.00388601	0	0.00224888	0.00194932	0.00471063	0.00363416	0.0062069	0.00686948	0.00433526	0.00233781	0.00624133	0.00333111	0.00232919	0.00243457	0.00238949	0.00366972	0.00603969	0.0059952	0.00110375	0.00671141	0.0102362	0	0.00310238	0	0.00452899	0.00319489	0.00200803	0.000921659	0.00483481	0.00448029	0.00217077	0.00169062	0.00273473	0.0017452	0.00373832	0.00104603	0.0034965
5	0.1.12.1.3.1	Aerococcaceae	0.0011422	0.00397456	0.00626523	0.00615385	0.00668724	0.00157978	0.00380711	0	0.00396511	0.00169492	0.00194301	0.00336417	0.0029985	0.00454841	0.000672948	0.00363416	0.00551724	0.00294406	0.00289017	0.00584454	0.00138696	0.00732845	0.00931677	0.00243457	0.00119474	0.0100917	0.00258844	0.00239808	0.00662252	0.00383509	0.00314961	0.00307062	0.00206825	0.00700935	0.0153986	0.00479233	0.00267738	0.00460829	0.00564061	0.00268817	0.00144718	0.00676247	0.00638104	0.0209424	0.000934579	0.00941423	0.00909091
5	0.1.12.1.3.2	Carnobacteriaceae	0.0137065	0.0222576	0.0139227	0.0190769	0.0329218	0.00473934	0.0399746	0.0136157	0.0182395	0.0135593	0.0161917	0.0134567	0.0284858	0.0201429	0.0141319	0.0284676	0.0206897	0.0215898	0.0187861	0.0151958	0.0180305	0.017988	0.0225155	0.0182593	0.0203106	0.0155963	0.0371009	0.0311751	0.0198675	0.0517737	0.0409449	0.0266121	0.0258532	0.0221963	0.0452899	0.0279553	0.0133869	0.0248848	0.0378727	0.0295699	0.0238784	0.0346577	0.0364631	0.0235602	0.0168224	0.0282427	0.0160839
5	0.1.12.1.3.3	Enterococcaceae	0	0	0.000348068	0	0	0	0	0	0	0	0	0	0	0	0	0	0	0.000981354	0	0	0	0	0	0	0	0.000917431	0.000862813	0.00239808	0	0	0.000787402	0	0	0	0	0	0.000669344	0	0.0016116	0	0	0	0	0.0008726	0	0	0
5	0.1.12.1.3.4	Lactobacillaceae	0	0	0.00174034	0	0.00205761	0	0.000634518	0.00075643	0	0	0	0	0	0	0	0	0	0.00981354	0.00144509	0	0.00277393	0	0	0.00182593	0	0	0.00258844	0	0	0	0	0	0.00206825	0.00116822	0.00362319	0.00159744	0.000669344	0.00184332	0	0	0.000723589	0.00422654	0	0.0034904	0	0.00313808	0.0041958
5	0.1.12.1.3.5	Lactobacillales_unclassified	0.0137065	0.00874404	0.0184476	0.0147692	0.0185185	0.00394945	0.0215736	0.0136157	0.0142744	0.0110169	0.00582902	0.00925147	0.0202399	0.00909682	0.00605653	0.0102968	0.017931	0.0215898	0.0115607	0.00993571	0.0131761	0.0139907	0.0131988	0.0158247	0.0119474	0.00917431	0.0310613	0.0167866	0.00331126	0.021093	0.0251969	0.013306	0.00620476	0.00700935	0.0226449	0.0103834	0.00870147	0.00737327	0.0169218	0.0215054	0.00940666	0.0126796	0.00638104	0.0270506	0.00747664	0.00523013	0.00839161
5	0.1.12.1.3.6	Leuconostocaceae	0	0	0	0	0	0	0	0	0	0	0	0.000841043	0	0	0	0.000605694	0.000689655	0	0	0	0	0	0	0	0	0	0	0	0	0	0	0	0	0	0	0	0	0	0	0	0	0.000845309	0	0.0008726	0	0	0
5	0.1.12.1.3.7	Streptococcaceae	0.0285551	0.027027	0.0243648	0.0344615	0.0385802	0.0205371	0.0336294	0.0741301	0.0705789	0.0389831	0.0420984	0.059714	0.0404798	0.0344379	0.0316285	0.0478498	0.0427586	0.0490677	0.0578035	0.0338983	0.038835	0.0379747	0.048913	0.0486914	0.0621266	0.0633028	0.114754	0.057554	0.0320088	0.063279	0.0944882	0.0583419	0.0641158	0.0747664	0.0724638	0.0423323	0.0542169	0.0617512	0.0596293	0.0707885	0.0520984	0.0490279	0.0674567	0.0994764	0.0691589	0.0470711	0.0769231
5	0.1.12.2.1.1	Clostridia_unclassified	0.00171331	0.00158983	0.00208841	0.00184615	0.000514403	0.000789889	0.00190355	0	0.000793021	0.00169492	0.000647668	0.00252313	0.00149925	0	0.00269179	0.00121139	0.00344828	0	0.00578035	0.00409117	0.000693481	0	0.000776398	0.000608643	0.00119474	0.000917431	0.000862813	0.00119904	0.00220751	0.00287632	0.0015748	0.00204708	0.00103413	0	0.000905797	0.00159744	0.00133869	0.00184332	0.000805802	0.00179211	0.00144718	0.00338123	0.000911577	0.0008726	0.00186916	0.00104603	0.000699301
5	0.1.12.2.2.1	Clostridiaceae_1	0	0	0	0	0	0	0	0	0	0	0	0	0	0	0	0	0	0	0	0	0	0	0	0	0	0	0	0	0	0	0	0	0.00310238	0.00116822	0.000905797	0.000798722	0.000669344	0.000921659	0	0	0	0	0	0	0	0	0
5	0.1.12.2.2.2	Clostridiales_Incertae_Sedis_XI	0.0011422	0.000794913	0.000348068	0.00123077	0.000514403	0.00315956	0.00126904	0.00151286	0.00158604	0.00169492	0.00129534	0.000841043	0.0029985	0.000649773	0.00201884	0.00302847	0.000689655	0.000981354	0	0.00116891	0.000693481	0.00133245	0.000776398	0.000608643	0.00119474	0.000917431	0.00258844	0.00119904	0.00110375	0.000958773	0	0.00102354	0.00103413	0	0	0.00159744	0.000669344	0.00184332	0.0016116	0.000896057	0	0.000845309	0.00182315	0	0.000934579	0.00104603	0.0013986
5	0.1.12.2.2.3	Clostridiales_Incertae_Sedis_XIII	0.000571102	0.000794913	0	0.000615385	0	0	0	0.00075643	0	0.000847458	0.00129534	0.000841043	0.000749625	0.000649773	0	0	0.000689655	0	0	0.00292227	0.000693481	0	0.000776398	0.000608643	0	0	0.000862813	0	0	0.000958773	0	0	0	0	0	0	0	0.00184332	0.0016116	0	0.000723589	0.000845309	0.000911577	0	0	0.00209205	0
5	0.1.12.2.2.4	Clostridiales_unclassified	0.00399772	0.00238474	0.00348068	0.00369231	0.000514403	0.000789889	0.00634518	0.00075643	0.000793021	0.00254237	0.000647668	0.00420521	0.00224888	0.00259909	0.00471063	0.00181708	0.00206897	0.000981354	0.00722543	0.00584454	0.00208044	0	0.00388199	0.00486914	0.00119474	0.00275229	0.00431406	0.00119904	0.00441501	0.00191755	0.0023622	0.00409417	0.0041365	0.00116822	0.00271739	0.00399361	0.00535475	0.00368664	0.00322321	0.000896057	0.00217077	0.00507185	0.000911577	0.0008726	0.00186916	0.00209205	0.0027972
5	0.1.12.2.2.5	Eubacteriaceae	0.00228441	0.000794913	0.00208841	0.00246154	0	0.00394945	0.000634518	0.00075643	0.00158604	0.00169492	0.000647668	0.00504626	0.000749625	0.00129955	0.0013459	0.00181708	0.00206897	0.00196271	0.00144509	0.00292227	0.00208044	0.000666223	0.000776398	0.00182593	0.00238949	0.00275229	0.00258844	0	0.00220751	0.00191755	0.000787402	0.00102354	0.0041365	0.00233645	0	0.000798722	0.00334672	0.00276498	0.00322321	0.00358423	0.00289436	0.00253593	0.000911577	0.0008726	0.00186916	0.00313808	0.0013986
5	0.1.12.2.2.6	Lachnospiraceae	0.0296973	0.0119237	0.0114863	0.0129231	0.0102881	0.0150079	0.0126904	0.0166415	0.0269627	0.0194915	0.0427461	0.0496215	0.0142429	0.037037	0.0161507	0.0115082	0.0124138	0.013739	0.0144509	0.024547	0.0249653	0.00532978	0.0209627	0.0152161	0.0191159	0.0174312	0.064711	0.0119904	0.0198675	0.00862895	0.0149606	0.0153531	0.0206825	0.0292056	0.0199275	0.034345	0.0281124	0.0258065	0.012087	0.00985663	0.0477569	0.0228233	0.00820419	0.0078534	0.0121495	0.0167364	0.0223776
5	0.1.12.2.2.7	Peptococcaceae_1	0.000571102	0	0.000696136	0.000615385	0.000514403	0.00157978	0.000634518	0	0.000793021	0.000847458	0.000647668	0	0.000749625	0	0.000672948	0.000605694	0.00137931	0	0	0.000584454	0.00138696	0.000666223	0	0.00121729	0	0.00275229	0.000862813	0	0.00220751	0.000958773	0	0.00102354	0.00103413	0	0.000905797	0.00239617	0.00133869	0.000921659	0.0016116	0.000896057	0	0.00169062	0.00182315	0	0	0.00104603	0.000699301
5	0.1.12.2.2.8	Peptostreptococcaceae	0.00285551	0.00238474	0.00243648	0.00307692	0.00205761	0.00631912	0.00126904	0.00151286	0.00396511	0.00254237	0.00259067	0.000841043	0.00374813	0.00324886	0.00269179	0.00242277	0.00275862	0.00196271	0.00867052	0.00701344	0.00277393	0.00199867	0.00310559	0.0042605	0.00358423	0.00458716	0.00345125	0.00119904	0.00662252	0.00383509	0.0015748	0.00614125	0.00310238	0.00233645	0.000905797	0.00399361	0.00669344	0.00552995	0.0016116	0.00358423	0.00144718	0.00253593	0.00182315	0.0017452	0.00280374	0.00209205	0.0027972
5	0.1.12.2.2.9	Ruminococcaceae	0	0	0	0	0	0	0	0	0	0	0	0	0	0	0	0	0	0	0	0	0	0	0	0	0	0	0	0	0	0	0	0	0.00517063	0.00350467	0.00271739	0.000798722	0.00200803	0.00184332	0	0	0	0	0	0	0	0	0
5	0.1.12.3.1.1	Erysipelotrichaceae	0.0177042	0.0103339	0.00174034	0.00430769	0.00205761	0.00552923	0.0101523	0.00302572	0.00317209	0.00254237	0.00518135	0.00925147	0.00224888	0.0071475	0.00336474	0.00242277	0.00827586	0.00196271	0.0101156	0.00642899	0.00208044	0.00199867	0.00543478	0.00486914	0.00597372	0.00275229	0.00949094	0.00239808	0.00441501	0.00191755	0.00629921	0.00614125	0.0196484	0.00350467	0	0.00878594	0.0127175	0.00184332	0.00322321	0.000896057	0.0180897	0.00591716	0.00182315	0.0008726	0.00280374	0.00313808	0.0020979
5	0.1.12.4.1.1	Firmicutes_unclassified	0.0159909	0.00794913	0.0236686	0.0172308	0.0113169	0.00394945	0.0222081	0.01059	0.0150674	0.0144068	0.0123057	0.0235492	0.0134933	0.0103964	0.0181696	0.0145366	0.0124138	0.0147203	0.0187861	0.0233781	0.0131761	0.011992	0.00931677	0.0158247	0.00955795	0.00917431	0.0232959	0.0107914	0.00772627	0.00767018	0.0102362	0.00204708	0.00827301	0.00116822	0.00543478	0.0071885	0.0113788	0.0175115	0.012087	0.0134409	0.0115774	0.00760778	0.00182315	0.0095986	0.00560748	0.00732218	0.00909091
5	0.1.12.5.1.1	Acidaminococcaceae	0	0	0	0	0	0	0	0	0	0	0	0	0	0	0	0	0	0	0	0	0	0	0	0	0	0	0	0	0	0	0	0	0	0.00116822	0	0	0	0	0	0	0	0	0	0	0	0	0
5	0.1.12.5.1.2	Selenomonadales_unclassified	0	0	0	0	0	0	0	0	0	0	0	0	0	0	0	0	0	0	0	0	0	0	0	0	0	0	0	0	0	0	0	0	0	0.00116822	0	0	0	0	0	0	0	0	0	0	0	0	0
5	0.1.12.5.1.3	Veillonellaceae	0.0999429	0.09062	0.0863209	0.0867692	0.0606996	0.0805687	0.0901015	0.111952	0.0674068	0.0847458	0.128238	0.149706	0.0787106	0.126056	0.0780619	0.0745003	0.0951724	0.132483	0.0823699	0.0689655	0.106103	0.0752831	0.106366	0.0949483	0.0860215	0.0834862	0.0664366	0.0731415	0.0794702	0.0699904	0.0551181	0.04913	0.0661841	0.078271	0.0625	0.0790735	0.106426	0.135484	0.0950846	0.112007	0.125904	0.0735418	0.0720146	0.0776614	0.0962617	0.0721757	0.144755
5	0.1.13.1.1.1	OD1_family_incertae_sedis	0	0	0	0	0	0.000789889	0	0	0	0	0	0	0	0	0	0	0	0	0	0	0	0	0	0	0	0	0	0	0	0	0.000787402	0	0	0.00116822	0	0	0	0	0	0	0	0	0.00273473	0	0	0.00104603	0
5	0.1.14.1.1.1	SR1_family_incertae_sedis	0.00628212	0.00794913	0.00904977	0.00430769	0.0128601	0.0134281	0.00253807	0.00075643	0.0111023	0.00508475	0.00194301	0	0.0112444	0	0.0114401	0.0205936	0.0110345	0.00196271	0.0130058	0.0327294	0.00277393	0.00133245	0.00698758	0.00304321	0.00955795	0.00275229	0	0	0.00662252	0.00479386	0.00314961	0.0204708	0.00103413	0	0.00362319	0.00559105	0.00736278	0.00368664	0.00241741	0.00268817	0	0.00929839	0.00546946	0.0017452	0.00280374	0.00209205	0.0013986
5	0.1.15.1.1.1	TM7_family_incertae_sedis	0.0639634	0.0699523	0.0518622	0.0467692	0.0437243	0.0331754	0.0488579	0.0113464	0.0206186	0.0347458	0.0362694	0.0672834	0.0224888	0.0311891	0.0289367	0.0417929	0.0524138	0.016683	0.0274566	0.0391584	0.0471567	0.0379747	0.0341615	0.0499087	0.0274791	0.0192661	0.0621225	0.0131894	0.0154525	0.033557	0.00944882	0.0276356	0.0258532	0.0257009	0.0181159	0.0303514	0.0267738	0.0294931	0.0427075	0.0268817	0.0144718	0.0278952	0.0109389	0.0183246	0.017757	0.0230126	0.0153846
[truncated: 15 more columns]
