# Supplementary material for: Alteration of taste perception, food neophobia and oral microbiota composition in children with food allergy
Source: Sci Rep. 2023 Apr 28;13:7010. doi: 10.1038/s41598-023-34113-y (PMC10147366; doi:10.1038/s41598-023-34113-y)
Supplement: Supplementary file 6 — Supplementary Table 5. [file 41598_2023_34113_MOESM6_ESM.xlsx]

## Sheet: Foglio1
taxlevel	rankID	taxon	ALL_1	ALL_2	ALL_3	ALL_4	ALL_5	ALL_6	ALL_7	ALL_8	ALL_9	ALL_10	ALL_11	ALL_12	ALL_13	ALL_14	ALL_15	ALL_16	ALL_17	ALL_18	ALL_19	ALL_20	ALL_21	ALL_22	ALL_23	ALL_24	ALL_25	ALL_26	ALL_27	ALL_28	ALL_29	C1	C2	C3	C4	C5	C6	C7	C8	C9	C10	C11	C12	C13	C14	C15	C16	C17	C18
6	0.1.1.1.1.1.1	Acidimicrobiales_unclassified	0	0	0	0	0	0	0	0	0	0	0	0	0	0	0	0	0	0	0	0	0	0	0	0	0	0	0	0	0	0	0	0	0	0	0	0	0	0	0	0	0	0	0	0	0	0	0
6	0.1.1.1.2.1.1	Actinobacteria_unclassified	0	0	0	0	0	0	0	0	0	0	0.000647668	0	0	0	0.000672948	0	0	0	0	0	0	0	0	0.000608643	0	0	0.00258844	0	0	0	0	0	0	0	0	0	0	0	0	0	0.000723589	0	0	0	0	0	0.000699301
6	0.1.1.1.3.1.1	Actinomyces	0.0108509	0.0158983	0.00835364	0.0190769	0.0200617	0.021327	0.0279188	0.0287443	0.0269627	0.0313559	0.0349741	0.0504626	0.0112444	0.0298895	0.0296097	0.0181708	0.0186207	0.0314033	0.0216763	0.0280538	0.0298197	0.00799467	0.0364907	0.0377358	0.0501792	0.0330275	0.041415	0.028777	0.0209713	0.0162991	0.023622	0.0225179	0.0372285	0.0478972	0.0144928	0.0447284	0.0180723	0.0414747	0.0338437	0.0295699	0.0615051	0.0371936	0.0127621	0.017452	0.028972	0.0177824	0.0370629
6	0.1.1.1.3.1.2	Actinomycetaceae_unclassified	0	0	0	0	0	0.000789889	0	0	0	0	0	0	0	0	0	0	0	0	0	0	0	0	0	0	0	0	0	0	0	0	0	0	0.00103413	0.00116822	0	0	0	0.000921659	0	0	0	0	0	0.0008726	0	0	0.000699301
6	0.1.1.1.3.1.3	Mobiluncus	0.0011422	0	0	0	0	0	0	0	0	0	0	0	0	0	0.000672948	0.000605694	0	0	0	0.000584454	0	0	0	0	0	0	0	0	0	0	0	0	0	0	0	0	0.00200803	0	0	0	0	0	0	0	0	0	0
6	0.1.1.1.3.2.1	Actinomycetales_unclassified	0.0274129	0.0174881	0.0174034	0.0178462	0.0205761	0.0181675	0.0247462	0.0196672	0.0214116	0.0110169	0.017487	0.0218671	0.0202399	0.0324886	0.0148048	0.0205936	0.017931	0.00588813	0.0101156	0.019287	0.0228849	0.0233178	0.0240683	0.0322581	0.0227001	0.0192661	0.0284728	0.0275779	0.00993377	0.0162991	0.019685	0.00716479	0.0206825	0.0198598	0.0108696	0.0175719	0.00401606	0.00829493	0.016116	0.0295699	0.0390738	0.010989	0.0100273	0.0078534	0.0186916	0.00627615	0.0202797
6	0.1.1.1.3.3.1	Brevibacterium	0	0	0	0	0	0	0	0	0	0	0	0	0	0	0	0	0	0	0	0	0	0	0	0	0	0	0.000862813	0	0	0	0	0	0	0	0	0	0	0	0	0	0	0	0	0	0	0	0.000699301
6	0.1.1.1.3.4.1	Corynebacteriaceae_unclassified	0	0.000794913	0.000348068	0	0.000514403	0.000789889	0.000634518	0	0	0.000847458	0	0.000841043	0	0	0	0	0.000689655	0.000981354	0	0	0.000693481	0.000666223	0	0.00121729	0	0.000917431	0	0	0	0	0.000787402	0.00102354	0	0.00116822	0	0.00239617	0	0	0	0	0	0	0	0.0008726	0	0.00104603	0.000699301
6	0.1.1.1.3.4.2	Corynebacterium	0.000571102	0.00238474	0.0010442	0.00123077	0.000514403	0.00236967	0.00126904	0.00151286	0.000793021	0.00169492	0.00194301	0.00168209	0.00149925	0.00129955	0.00201884	0.00181708	0.00482759	0.00196271	0.00289017	0.00116891	0.00416089	0.00266489	0.0015528	0.00304321	0.00119474	0.00275229	0.000862813	0.0059952	0.00220751	0.00287632	0.0023622	0.00307062	0.00206825	0.00233645	0.00271739	0.00319489	0.00133869	0.000921659	0.0016116	0.00179211	0.00144718	0.00253593	0.00273473	0.0026178	0.00280374	0.00209205	0.0027972
6	0.1.1.1.3.5.1	Janibacter	0	0	0	0	0	0	0	0	0	0	0	0	0	0	0	0	0	0	0	0	0	0	0	0	0	0	0	0	0	0.000958773	0	0	0	0	0	0	0	0	0	0	0	0	0	0	0	0	0
6	0.1.1.1.3.6.1	Microbacteriaceae_unclassified	0	0	0	0	0	0	0	0	0	0	0	0	0	0	0	0	0	0	0	0	0	0	0	0	0	0	0	0	0	0	0	0	0	0	0	0	0	0	0	0	0	0	0.000911577	0	0	0	0
6	0.1.1.1.3.7.1	Kocuria	0	0	0	0	0	0	0	0	0	0	0	0	0	0	0	0	0	0	0	0	0	0	0	0	0	0	0	0	0	0	0	0	0	0	0	0	0	0	0	0	0	0	0	0	0	0	0.000699301
6	0.1.1.1.3.7.2	Micrococcaceae_unclassified	0.000571102	0	0	0	0.000514403	0	0.000634518	0	0	0	0	0	0	0	0	0	0	0.000981354	0.00144509	0.000584454	0.000693481	0	0	0	0	0	0.000862813	0	0	0	0	0	0	0.00116822	0	0	0	0	0	0.000896057	0	0	0	0	0	0	0
6	0.1.1.1.3.7.3	Micrococcus	0	0	0	0	0	0	0	0	0	0	0	0	0	0	0	0	0	0.000981354	0	0	0	0	0	0	0	0	0	0	0	0	0	0	0	0	0	0	0	0	0	0	0.000723589	0	0	0	0	0	0
6	0.1.1.1.3.7.4	Nesterenkonia	0	0	0	0	0	0	0	0	0	0	0	0	0	0	0	0	0	0	0	0	0	0	0	0	0	0	0	0	0	0.000958773	0	0	0	0	0	0	0	0	0	0	0	0	0	0	0	0	0
6	0.1.1.1.3.7.5	Rothia	0.0274129	0.0230525	0.0163592	0.024	0.0416667	0.028436	0.0266497	0.0302572	0.038858	0.0161017	0.0194301	0.0285955	0.0314843	0.0318389	0.0349933	0.0321018	0.0365517	0.0186457	0.033237	0.0157802	0.0194175	0.0386409	0.0310559	0.0365186	0.037037	0.0330275	0.041415	0.0347722	0.00662252	0.0316395	0.0338583	0.0225179	0.0299897	0.0280374	0.0371377	0.0151757	0.0113788	0.0211982	0.0282031	0.0331541	0.0137482	0.0177515	0.0255242	0.0532286	0.0476636	0.0271967	0.0230769
6	0.1.1.1.3.8.1	Mycobacterium	0	0	0	0	0	0	0	0	0	0	0	0	0	0	0	0	0	0.000981354	0	0	0	0	0	0	0	0	0	0	0	0	0	0	0	0	0	0	0	0	0	0	0	0	0	0	0	0	0
6	0.1.1.1.3.9.1	Nocardioides	0	0	0	0	0	0	0	0	0	0	0	0	0	0	0	0	0	0	0	0	0	0	0	0	0	0	0	0	0	0	0	0	0	0	0	0	0	0	0	0	0	0.000845309	0	0	0	0	0
6	0.1.1.1.3.10.1	Propionibacteriaceae_unclassified	0.00171331	0.00238474	0.000348068	0.00184615	0.00154321	0.00157978	0.00126904	0.00226929	0.000793021	0.00169492	0.000647668	0.00168209	0.000749625	0.00259909	0.00269179	0.00121139	0	0.00196271	0.00433526	0	0.000693481	0.00399734	0.00310559	0.00121729	0.00238949	0.00458716	0.00172563	0.00359712	0.00441501	0.00191755	0.000787402	0.00307062	0	0.00116822	0.00181159	0.00159744	0.00133869	0.00184332	0.00241741	0.00358423	0.000723589	0.000845309	0.00182315	0.0008726	0.000934579	0.00209205	0.0013986
6	0.1.1.1.3.10.2	Propionibacterium	0	0	0	0	0	0	0	0.00075643	0	0	0	0	0.000749625	0	0	0	0	0	0	0	0	0.000666223	0	0.000608643	0	0	0	0	0	0	0.000787402	0	0	0	0	0	0	0	0.000805802	0	0	0	0	0	0	0	0
6	0.1.1.1.4.1.1	Alloscardovia	0	0	0	0	0	0	0	0	0	0	0.000647668	0	0	0	0	0	0.000689655	0	0	0	0	0	0	0	0	0	0	0	0	0	0	0	0	0	0	0	0	0.000921659	0	0	0	0	0	0	0	0	0
6	0.1.1.1.4.1.2	Bifidobacteriaceae_unclassified	0	0	0.000696136	0	0	0	0	0	0	0	0	0	0	0	0	0	0	0	0	0	0	0	0	0	0	0	0.000862813	0	0	0	0	0	0.00103413	0	0	0	0.000669344	0	0	0	0	0	0	0	0	0	0
6	0.1.1.1.4.1.3	Bifidobacterium	0	0	0.000348068	0	0	0	0	0	0	0	0	0	0	0	0	0	0	0.00294406	0	0	0.000693481	0	0	0	0	0	0.000862813	0	0	0	0	0	0.00103413	0.00116822	0	0.000798722	0.000669344	0	0	0	0	0	0	0	0	0.00104603	0.000699301
6	0.1.1.1.4.1.4	Parascardovia	0	0	0	0	0	0	0	0	0	0	0	0	0	0	0	0	0	0.000981354	0	0	0	0	0	0	0	0	0	0	0	0	0	0	0	0	0	0	0	0	0	0	0	0	0	0	0	0	0.000699301
6	0.1.1.1.4.1.5	Scardovia	0	0	0	0.000615385	0.000514403	0	0.000634518	0	0.000793021	0.000847458	0	0	0	0.00129955	0.000672948	0.000605694	0.000689655	0.000981354	0	0	0.00138696	0.000666223	0	0.000608643	0	0.000917431	0.00172563	0	0.00110375	0	0.000787402	0.00102354	0.00103413	0.00233645	0.000905797	0.000798722	0	0.000921659	0.000805802	0.00179211	0	0.000845309	0	0.0008726	0	0.00104603	0.000699301
6	0.1.1.1.5.1.1	Atopobium	0.000571102	0.00397456	0.00174034	0.00123077	0.00154321	0.00157978	0.00253807	0.00983359	0.00158604	0.00169492	0.00194301	0.0058873	0.000749625	0.00844704	0.00605653	0.00545124	0.00551724	0.00196271	0.00289017	0.00116891	0.0110957	0.000666223	0.00388199	0.00486914	0.0119474	0.000917431	0.0379638	0.00119904	0.00110375	0.00191755	0.0015748	0.00204708	0.0041365	0.00233645	0.000905797	0.00159744	0.00468541	0.00645161	0.00322321	0.00179211	0.00795948	0.00676247	0.00182315	0.0008726	0.00280374	0.00209205	0.0027972
6	0.1.1.1.5.1.2	Collinsella	0	0	0	0	0	0	0	0	0	0	0	0	0	0	0	0	0	0	0	0	0	0	0	0	0	0	0	0	0	0	0	0	0	0.00116822	0	0	0	0	0	0	0	0	0	0	0	0	0
6	0.1.1.1.5.1.3	Coriobacteriaceae_unclassified	0	0	0	0	0	0	0	0	0	0	0	0.000841043	0	0	0	0	0	0	0	0	0	0	0	0	0	0	0	0	0	0	0	0	0	0	0	0	0	0	0	0	0	0	0	0	0	0	0
6	0.1.1.1.5.1.4	Cryptobacterium	0	0	0.000348068	0	0	0	0.000634518	0	0	0	0	0	0	0	0	0	0	0.000981354	0	0	0	0	0	0	0	0	0.00258844	0	0	0	0	0	0	0	0	0	0	0	0	0	0.000723589	0	0	0	0	0	0
6	0.1.1.1.5.1.5	Olsenella	0.000571102	0	0	0	0.000514403	0	0	0	0	0	0	0	0	0.000649773	0	0	0	0.000981354	0	0	0.000693481	0	0	0.000608643	0	0	0	0	0	0	0	0	0	0	0.000905797	0.000798722	0	0	0.000805802	0	0	0.000845309	0	0	0	0	0.0013986
6	0.1.1.1.5.1.6	Slackia	0	0	0.000348068	0	0.000514403	0	0	0.00302572	0	0	0.000647668	0.000841043	0	0.000649773	0	0	0	0.000981354	0	0	0	0	0	0	0.00119474	0	0.000862813	0	0.00110375	0	0	0	0	0	0	0	0	0	0	0	0	0	0	0	0	0	0.0020979
6	0.1.1.1.6.1.1	Solirubrobacterales_unclassified	0	0	0	0	0	0	0	0	0	0	0	0	0	0	0	0	0	0	0	0	0	0	0	0	0	0	0	0	0	0	0	0	0	0	0	0	0	0	0	0	0.000723589	0	0	0	0	0	0
6	0.1.2.1.1.1.1	Bacteroidetes_unclassified	0.0148487	0.018283	0.0247128	0.0184615	0.0149177	0.0205371	0.0158629	0.0136157	0.0190325	0.0194915	0.00518135	0.00756939	0.0232384	0.014295	0.012786	0.0248334	0.0193103	0.013739	0.017341	0.0204559	0.0208044	0.0313125	0.0178571	0.00912964	0.00716846	0.0137615	0.00603969	0.0215827	0.0231788	0.0278044	0.0125984	0.0204708	0.0103413	0.00934579	0.0190217	0.0167732	0.0147256	0.00645161	0.012087	0.00179211	0.00795948	0.0152156	0.0127621	0.0052356	0.00841121	0.0146444	0.0111888
6	0.1.2.2.1.1.1	Phocaeicola	0	0	0	0	0	0	0	0	0	0	0	0	0	0	0	0	0	0	0	0	0	0	0	0	0	0	0	0	0	0	0	0	0	0	0	0	0	0	0	0	0	0	0	0	0	0.00209205	0
6	0.1.2.2.1.2.1	Bacteroidales_unclassified	0.0245574	0.0389507	0.0320223	0.0276923	0.0180041	0.0315956	0.0304569	0.0166415	0.0467883	0.0245763	0.0181347	0.0134567	0.0254873	0.0155945	0.00874832	0.0242277	0.0255172	0.0127576	0.033237	0.0350672	0.0194175	0.0399734	0.0380435	0.0127815	0.0358423	0.0302752	0.0112166	0.0275779	0.0309051	0.0402685	0.0173228	0.0348004	0.0217166	0.00934579	0.0253623	0.0175719	0.0267738	0.0193548	0.00725222	0.00985663	0.00868307	0.0278952	0.0264357	0.0061082	0.0186916	0.0251046	0.00769231
6	0.1.2.2.1.3.1	Porphyromonadaceae_unclassified	0.0131354	0.0214626	0.0184476	0.0344615	0.0138889	0.0244866	0.0164975	0.0189107	0.0333069	0.0194915	0.0187824	0.0058873	0.0187406	0.0194932	0.0121131	0.0260448	0.0234483	0.016683	0.0317919	0.0303916	0.0180305	0.0286476	0.0326087	0.0133901	0.0454002	0.0247706	0.0103538	0.0215827	0.0320088	0.0383509	0.0307087	0.0655067	0.0320579	0.0280374	0.0280797	0.0327476	0.0314592	0.035023	0.0209508	0.015233	0.0137482	0.0414201	0.0446673	0.0069808	0.0345794	0.0313808	0.0104895
6	0.1.2.2.1.3.2	Barnesiella	0	0	0	0	0	0	0	0	0	0	0	0	0	0	0	0	0	0	0	0	0	0	0	0	0	0	0	0	0	0	0	0	0.00103413	0	0.000905797	0.000798722	0	0	0	0	0	0	0	0	0	0	0
6	0.1.2.2.1.3.3	Butyricimonas	0	0	0	0	0	0	0	0	0	0	0	0	0	0	0	0	0	0	0	0	0	0	0	0	0	0	0	0	0	0	0	0	0	0	0	0	0.000669344	0	0	0	0	0	0	0	0	0	0
6	0.1.2.2.1.3.4	Parabacteroides	0	0	0	0	0	0	0	0	0	0	0	0	0	0	0	0	0	0	0	0	0	0	0	0	0	0	0	0	0	0	0	0	0.00103413	0.00116822	0	0	0.00133869	0.00276498	0	0	0.000723589	0	0	0	0	0	0
6	0.1.2.2.1.3.5	Porphyromonas	0.0199886	0.0158983	0.0111382	0.0166154	0.00925926	0.0244866	0.00824873	0.0113464	0.00713719	0.0118644	0.00712435	0.00252313	0.005997	0.00519818	0.00605653	0.00423985	0.00896552	0.00785083	0.015896	0.0122735	0.0194175	0.0139907	0.00854037	0.0206939	0.0143369	0.0119266	0.00431406	0.00479616	0.0165563	0.0172579	0.0133858	0.0255885	0.0155119	0.0116822	0.0153986	0.0135783	0.0174029	0.0175115	0.0145044	0.015233	0.0065123	0.0152156	0.0127621	0.0078534	0.0130841	0.0167364	0.00839161
6	0.1.2.2.1.3.6	Tannerella	0.0011422	0.00158983	0.000348068	0.00246154	0.00102881	0.00315956	0.00126904	0.00302572	0.00317209	0.000847458	0.0103627	0.00168209	0.000749625	0.00194932	0.00471063	0.000605694	0.00206897	0.00588813	0.00289017	0.00116891	0.00346741	0.00133245	0.000776398	0.0042605	0.0083632	0.000917431	0.000862813	0.00119904	0.00220751	0.00191755	0.0023622	0.00204708	0.00310238	0.00233645	0.000905797	0.00479233	0.0060241	0.00460829	0.00241741	0.000896057	0.00434153	0.00253593	0.000911577	0.0008726	0.000934579	0.00313808	0.0013986
6	0.1.2.2.1.4.1	Prevotellaceae_unclassified	0.0331239	0.0206677	0.0327184	0.0184615	0.0154321	0.0181675	0.0272843	0.0295008	0.0182395	0.020339	0.0388601	0.039529	0.0247376	0.0363873	0.0215343	0.0327075	0.0282759	0.0255152	0.0187861	0.0286382	0.0284327	0.0233178	0.0271739	0.034084	0.0286738	0.0247706	0.0293356	0.0131894	0.0231788	0.012464	0.0181102	0.0163767	0.0279214	0.0245327	0.0172101	0.028754	0.0448461	0.0396313	0.0153102	0.0232975	0.0260492	0.0312764	0.0164084	0.0122164	0.0186916	0.0167364	0.020979
6	0.1.2.2.1.4.2	Hallella	0	0	0	0.00123077	0	0.00157978	0.000634518	0	0	0.00169492	0	0.000841043	0	0.00129955	0.000672948	0.00121139	0	0.000981354	0.00144509	0	0.000693481	0.000666223	0	0.00182593	0	0.000917431	0.00431406	0	0.00220751	0	0	0	0	0	0.00181159	0	0.00200803	0	0.000805802	0.000896057	0.000723589	0.00169062	0	0	0	0	0.0020979
6	0.1.2.2.1.4.3	Prevotella	0.132496	0.0858506	0.0901497	0.0996923	0.0555556	0.07109	0.111675	0.0922844	0.0721649	0.0889831	0.132124	0.125315	0.0727136	0.125406	0.0847914	0.0938825	0.111034	0.116781	0.0708092	0.0946815	0.0901526	0.065956	0.0931677	0.0919051	0.107527	0.0733945	0.115617	0.0467626	0.116998	0.0604027	0.0669291	0.0716479	0.136505	0.110981	0.0769928	0.117412	0.182062	0.118894	0.0838034	0.12724	0.145441	0.150465	0.0610757	0.04363	0.0915888	0.0910042	0.104895
6	0.1.2.2.1.5.1	Alistipes	0	0	0	0	0	0	0	0	0	0	0	0	0	0	0	0	0	0	0	0	0	0	0	0	0	0	0	0	0	0	0	0	0.00103413	0	0.000905797	0	0	0	0	0	0	0	0	0	0	0	0
6	0.1.2.2.1.6.1	Bacteroides	0	0	0	0	0	0	0	0	0	0	0	0	0	0	0	0	0	0	0	0	0	0	0	0	0	0	0	0	0	0	0	0	0.0103413	0.00584112	0.00905797	0.00399361	0.00803213	0.00737327	0	0	0	0	0	0	0	0	0
6	0.1.2.3.1.1.1	Flammeovirgaceae_unclassified	0	0	0	0	0	0	0	0	0	0	0	0	0	0	0	0	0	0	0	0	0	0	0	0	0	0	0	0.00119904	0	0	0	0	0	0	0	0	0	0	0	0	0	0	0	0	0	0	0
6	0.1.2.3.1.1.2	Fabibacter	0	0	0	0	0	0	0	0	0	0	0	0	0	0	0	0	0	0	0	0	0	0	0	0	0	0	0	0	0.00110375	0	0	0	0	0	0	0	0	0	0	0	0	0	0	0	0	0	0
6	0.1.2.3.1.2.1	Haliscomenobacter	0	0	0	0	0	0	0	0	0	0	0	0	0	0	0	0	0.000689655	0	0	0	0	0	0	0	0	0	0	0	0	0	0	0	0	0	0	0	0	0	0	0	0	0	0	0	0	0	0
6	0.1.2.3.1.2.2	Lewinella	0	0	0	0	0	0	0	0	0	0	0	0.000841043	0	0	0	0	0.000689655	0	0	0.000584454	0	0	0	0	0	0	0	0	0	0	0	0	0	0	0	0	0	0	0	0	0	0	0	0	0	0	0
6	0.1.2.3.1.3.1	Balneola	0	0	0	0	0	0	0	0	0	0	0	0	0	0	0	0	0	0	0	0	0	0	0	0	0	0	0	0	0.00110375	0	0	0	0	0	0	0	0	0	0	0	0	0	0	0	0	0	0
6	0.1.2.3.1.3.2	Chitinophagaceae_unclassified	0	0	0	0	0	0	0	0	0	0	0	0	0	0	0	0	0	0	0	0	0	0	0	0	0	0	0	0	0	0	0	0	0	0	0	0	0.00133869	0.000921659	0	0	0	0	0	0	0	0.00104603	0
6	0.1.2.3.1.4.1	Cytophagaceae_unclassified	0	0	0	0	0	0	0	0	0	0	0	0	0	0	0	0	0	0	0	0	0	0	0	0	0.00119474	0	0	0	0	0	0	0	0	0	0	0	0	0	0	0	0	0	0	0	0	0	0
6	0.1.2.3.1.4.2	Dyadobacter	0	0	0	0	0	0	0	0	0	0	0	0	0	0	0	0	0	0	0	0	0	0	0	0	0	0	0	0	0	0	0	0	0	0	0	0	0	0	0	0	0	0	0	0	0	0	0
6	0.1.2.3.1.4.3	Ekhidna	0	0	0	0	0	0	0	0	0	0	0	0	0	0	0	0	0.000689655	0	0	0	0	0	0	0	0	0	0	0	0	0	0	0	0	0	0	0	0	0	0	0	0	0	0	0	0	0	0
6	0.1.2.3.1.4.4	Hymenobacter	0	0	0	0	0	0.000789889	0	0	0	0	0	0	0	0	0	0	0	0	0	0	0	0	0	0	0	0	0	0	0	0	0	0	0	0	0	0	0	0	0	0	0	0	0	0.0008726	0	0	0
6	0.1.2.3.1.5.1	Sphingobacterium	0	0	0	0	0	0	0	0	0	0	0	0	0	0	0	0	0	0	0	0	0	0	0	0	0	0	0	0	0	0	0	0	0	0	0	0	0	0	0	0	0	0	0	0.0008726	0	0	0
6	0.1.2.4.1.1.1	Flavobacteriales_unclassified	0	0	0.0010442	0	0.000514403	0	0.000634518	0	0	0	0.000647668	0	0.00149925	0.00129955	0.000672948	0.00121139	0	0	0	0.000584454	0.000693481	0.000666223	0	0	0.00119474	0	0	0.00119904	0	0	0.000787402	0.00102354	0.00103413	0	0	0	0.000669344	0	0.000805802	0	0	0	0	0	0	0	0
6	0.1.2.4.1.2.1	Capnocytophaga	0.0274129	0.0310016	0.0361991	0.0436923	0.0915638	0.0600316	0.0107868	0.0347958	0.0436162	0.05	0.013601	0.0168209	0.0374813	0.0253411	0.0666218	0.0224107	0.04	0.0363101	0.0245665	0.0432496	0.020111	0.0266489	0.0170807	0.0286062	0.0394265	0.0266055	0.0112166	0.0167866	0.0364238	0.0287632	0.0181102	0.0409417	0.0206825	0.0385514	0.0208333	0.0503195	0.0334672	0.0267281	0.0378727	0.0224014	0.0253256	0.0490279	0.0255242	0.0584642	0.0242991	0.0439331	0.0167832
6	0.1.2.4.1.2.2	Chryseobacterium	0	0	0	0	0	0	0.000634518	0	0	0	0	0.000841043	0	0	0	0	0	0	0	0.000584454	0.000693481	0	0	0	0	0	0	0	0	0	0	0	0	0.00116822	0	0	0	0	0	0	0	0	0	0	0	0	0.000699301
6	0.1.2.4.1.2.3	Elizabethkingia	0	0	0	0	0	0	0	0	0	0.000847458	0	0	0	0	0	0	0	0	0	0	0	0.000666223	0	0	0	0	0	0	0	0	0	0	0	0	0	0	0	0	0	0	0	0	0	0	0	0	0
6	0.1.2.4.1.2.4	Flavobacteriaceae_unclassified	0.0108509	0.0246423	0.0156631	0.00923077	0.0205761	0.0173776	0.0222081	0.00907716	0.0103093	0.00932203	0.0110104	0.00336417	0.0284858	0.0168941	0.0208614	0.0460327	0.017931	0.00883219	0.0144509	0.0251315	0.0104022	0.0399734	0.011646	0.008521	0.00716846	0.012844	0.00862813	0.028777	0.0198675	0.0191755	0.0393701	0.0276356	0.0196484	0.0175234	0.0570652	0.0207668	0.021419	0.0147465	0.0459307	0.0188172	0.0151954	0.0135249	0.0464904	0.0165794	0.0345794	0.0115063	0.0237762
6	0.1.2.4.1.2.5	Flavobacterium	0	0	0	0	0	0	0	0	0	0	0	0	0	0	0	0	0	0	0	0	0	0	0	0	0	0	0	0	0	0	0	0	0.00103413	0	0	0	0	0	0	0	0	0	0	0	0	0	0.000699301
6	0.1.2.4.1.2.6	Maribacter	0	0	0	0	0	0	0	0	0	0	0	0	0	0	0	0	0	0	0	0.000584454	0	0	0	0	0	0	0	0	0	0	0	0	0	0	0	0	0	0	0	0	0	0	0	0	0	0	0
6	0.1.2.4.1.2.7	Pibocella	0	0	0.000348068	0	0	0	0	0	0	0	0	0	0	0	0	0	0	0	0	0	0	0	0	0	0	0	0	0	0	0	0	0	0	0	0	0	0	0	0	0	0	0	0	0	0	0	0
6	0.1.2.4.1.2.8	Planobacterium	0.000571102	0	0.000696136	0.000615385	0.00154321	0.00157978	0	0	0.000793021	0	0	0.000841043	0.000749625	0.000649773	0.000672948	0.00121139	0.00137931	0	0	0.00292227	0.000693481	0.000666223	0.000776398	0.000608643	0	0	0	0.00119904	0.00220751	0	0.000787402	0.00102354	0	0	0	0	0.000669344	0	0.000805802	0	0.000723589	0	0	0	0	0	0.000699301
6	0.1.2.4.1.2.9	Soonwooa	0	0	0	0	0	0	0.00190355	0	0	0.000847458	0	0	0.000749625	0.000649773	0	0.00181708	0	0	0	0.00292227	0.000693481	0.00532978	0	0	0	0	0	0.00239808	0	0	0.0023622	0.00204708	0.00310238	0	0.00271739	0.00159744	0.000669344	0	0.0016116	0.000896057	0	0	0.00546946	0	0.000934579	0	0.0027972
6	0.1.2.4.1.2.10	Tamlana	0	0	0	0	0	0	0	0	0	0	0	0	0	0	0	0	0	0	0	0	0	0	0	0	0.00119474	0	0	0	0	0	0	0	0	0	0	0	0	0	0	0	0	0	0	0	0	0	0
6	0.1.3.1.1.1.1	Chlamydiales_unclassified	0	0	0	0	0	0	0	0	0	0	0	0	0	0	0	0	0	0	0	0	0	0	0	0	0	0	0	0	0	0	0	0	0	0	0	0	0	0	0	0	0	0	0	0	0	0	0
6	0.1.3.1.1.2.1	Parachlamydia	0	0	0	0	0	0	0	0	0	0	0	0	0	0	0	0	0	0	0	0	0	0	0	0	0	0	0	0	0	0	0	0	0	0	0	0	0	0	0	0	0	0	0	0	0	0	0
6	0.1.3.1.1.2.2	Parachlamydiaceae_unclassified	0	0	0	0	0	0	0	0	0	0	0	0	0	0	0	0	0	0	0	0	0	0	0	0	0	0	0	0	0	0	0	0	0	0	0.000905797	0	0	0	0	0	0	0	0	0	0	0	0
6	0.1.4.1.1.1.1	Deinococcus	0	0	0	0	0	0	0	0	0	0	0	0	0	0	0	0	0	0	0	0	0	0	0	0	0	0	0	0	0	0	0	0	0	0	0	0	0	0	0	0	0	0	0	0	0	0.00313808	0
6	0.1.4.1.2.1.1	Thermus	0	0	0	0	0	0	0	0	0	0	0	0	0	0	0	0	0	0	0	0	0	0	0	0	0	0	0	0	0	0	0	0	0	0	0	0	0	0	0	0.000896057	0	0	0	0	0	0	0
6	0.1.5.1.1.1.1	Fusobacteriaceae_unclassified	0.0188464	0.0317965	0.0250609	0.0135385	0.00925926	0.0205371	0.0126904	0.0151286	0.0198255	0.0118644	0.0284974	0.0109336	0.017991	0.022742	0.0174966	0.0169594	0.0103448	0.00883219	0.0274566	0.0134424	0.017337	0.0106596	0.0139752	0.00973828	0.0131422	0.00458716	0.00862813	0.0143885	0.00993377	0.00767018	0.00866142	0.0184237	0.0113754	0.0163551	0.00724638	0.0175719	0.0120482	0.0129032	0.00483481	0.016129	0.012301	0.0135249	0.00273473	0.0095986	0.0130841	0.00732218	0.00909091
6	0.1.5.1.1.1.2	Clostridium_XIX	0.000571102	0.00158983	0.00139227	0.000615385	0	0.000789889	0.000634518	0.00151286	0	0.000847458	0.00129534	0	0.00449775	0	0	0.000605694	0	0	0.00144509	0	0.000693481	0	0.00232919	0.000608643	0.00119474	0	0	0	0	0	0.0023622	0	0.00103413	0	0	0	0	0	0.000805802	0.00179211	0.00144718	0	0	0	0	0	0.000699301
6	0.1.5.1.1.1.3	Fusobacterium	0.0108509	0.00238474	0.00800557	0.00307692	0.00360082	0.00552923	0.0069797	0.00378215	0.00555115	0.00423729	0.0252591	0.00252313	0.00524738	0.00324886	0.00672948	0.00545124	0.00758621	0.00686948	0.00578035	0.00584454	0.00762829	0.00199867	0.00388199	0.00730371	0.00716846	0.00275229	0.00517688	0.00239808	0.00662252	0.00575264	0.00393701	0.00511771	0.00310238	0.010514	0.00634058	0.00638978	0.00401606	0.00460829	0.016116	0.00716846	0.00723589	0.00845309	0.0100273	0.0104712	0.00841121	0.00941423	0.0041958
6	0.1.5.1.1.2.1	Fusobacteriales_unclassified	0.0011422	0.00317965	0.00208841	0.00123077	0	0.00157978	0.00126904	0.00151286	0.00237906	0.00254237	0.00129534	0.00168209	0.00149925	0.000649773	0	0.000605694	0	0	0.00289017	0.00233781	0.000693481	0	0.000776398	0	0.00119474	0	0.000862813	0.00119904	0	0.00287632	0.0023622	0	0.00206825	0.00116822	0.000905797	0.000798722	0	0.000921659	0.000805802	0.00179211	0.000723589	0.000845309	0	0	0.000934579	0	0
6	0.1.5.1.1.3.1	Leptotrichiaceae_unclassified	0.00571102	0.00874404	0.0146189	0.00492308	0.00462963	0.00315956	0.0069797	0.00605144	0.00396511	0.0177966	0.00582902	0.00756939	0.0029985	0.00844704	0.0161507	0.00666263	0.00275862	0.0107949	0.00722543	0.0087668	0.0145631	0.00466356	0.00388199	0.00791236	0.00477897	0.00275229	0.00345125	0.00479616	0.00662252	0.0105465	0.00629921	0.00716479	0.00103413	0.00584112	0.00181159	0.00559105	0.00468541	0.00460829	0.00402901	0.00537634	0.0115774	0.00253593	0.0118505	0.0008726	0.00560748	0.0041841	0.0020979
6	0.1.5.1.1.3.2	Leptotrichia	0.016562	0.0294118	0.020188	0.0178462	0.0221193	0.0315956	0.0126904	0.0242057	0.0166534	0.0161017	0.0129534	0.0185029	0.0202399	0.0214425	0.0248991	0.015748	0.0206897	0.0294406	0.0245665	0.0181181	0.0221914	0.0133245	0.0131988	0.0139988	0.0179211	0.0247706	0.0207075	0.0227818	0.0220751	0.021093	0.0141732	0.024565	0.0134436	0.0303738	0.0126812	0.0199681	0.0180723	0.0239631	0.0362611	0.0331541	0.0209841	0.0236686	0.0145852	0.0287958	0.00934579	0.0177824	0.0118881
6	0.1.5.1.1.3.3	Sneathia	0	0	0	0	0	0	0	0	0	0	0	0	0	0	0	0	0	0	0	0	0.00208044	0	0	0	0	0	0	0	0	0	0	0	0	0	0	0.000798722	0	0	0	0	0.000723589	0	0	0	0	0	0
6	0.1.5.1.1.3.4	Streptobacillus	0	0.0143084	0.00800557	0.00492308	0	0	0.00571066	0	0.000793021	0.0228814	0.00388601	0	0.000749625	0	0	0	0.000689655	0.00686948	0.00144509	0.00116891	0.000693481	0.00466356	0.000776398	0	0.00119474	0.000917431	0	0.00359712	0.00331126	0.00479386	0.0110236	0.00409417	0.00310238	0.00116822	0.00271739	0.000798722	0.00133869	0.00460829	0.0016116	0.00268817	0.000723589	0.00253593	0.00546946	0.0008726	0.00373832	0.00209205	0.0013986
6	0.1.6.1.1.1.1	Phycisphaera	0	0	0	0	0	0	0	0	0	0	0	0	0	0	0	0	0	0	0	0	0	0	0	0	0	0	0	0	0	0	0	0	0	0	0	0	0	0	0	0	0	0	0	0.0008726	0	0	0
6	0.1.7.1.1.1.1	Proteobacteria_unclassified	0.0011422	0.0063593	0.0191438	0.00861538	0.0138889	0.0197472	0.0177665	0.0204236	0.00872324	0.0118644	0.00518135	0.00168209	0.0209895	0.00779727	0.0201884	0.00605694	0.00551724	0.0127576	0.00578035	0.00642899	0.00485437	0.0106596	0.00776398	0.0109556	0.00716846	0.0100917	0	0.0167866	0.00883002	0.00191755	0.00472441	0.00818833	0.00310238	0.00350467	0.0126812	0	0.00334672	0.00276498	0.00564061	0.00537634	0.00144718	0.000845309	0.00911577	0.0052356	0.011215	0.00732218	0.00629371
6	0.1.7.2.1.1.1	Parvularcula	0	0	0	0	0.000514403	0	0	0	0	0	0	0	0	0	0	0	0	0	0	0	0.00138696	0	0	0	0	0	0	0	0	0	0	0	0	0	0	0	0	0	0	0	0	0	0	0	0	0	0
6	0.1.7.2.2.1.1	Alphaproteobacteria_unclassified	0	0	0	0	0.000514403	0	0	0.00075643	0.00158604	0	0	0.000841043	0.000749625	0	0	0	0	0.000981354	0	0.000584454	0	0.000666223	0	0.000608643	0	0.000917431	0.000862813	0	0.00110375	0	0	0	0	0	0	0	0	0	0	0	0	0	0	0	0	0	0
6	0.1.7.2.3.1.1	Hyphomonadaceae_unclassified	0.0011422	0	0.000348068	0	0	0	0	0	0	0	0	0	0	0	0	0	0	0	0	0.000584454	0	0.000666223	0	0	0	0	0	0	0	0	0	0	0	0	0	0	0	0	0	0	0	0	0	0	0	0	0
6	0.1.7.2.3.1.2	Hyphomonas	0	0	0	0	0	0	0	0	0	0.000847458	0	0	0	0	0	0	0	0	0	0	0	0	0	0	0	0	0	0	0	0	0	0	0	0	0	0	0	0	0	0	0	0	0	0	0	0	0
6	0.1.7.2.4.1.1	Bosea	0	0	0	0	0	0	0	0	0	0	0	0	0	0	0	0	0	0	0	0	0	0	0	0	0	0	0	0	0	0	0	0	0	0	0	0	0	0	0	0	0	0	0	0.0008726	0	0	0
6	0.1.7.2.4.1.2	Bradyrhizobium	0	0	0	0	0	0	0	0	0	0	0	0	0	0	0	0	0	0.000981354	0	0	0	0	0	0	0	0	0	0	0	0	0	0	0	0	0	0	0	0	0	0	0	0	0	0	0	0.00104603	0
6	0.1.7.2.4.2.1	Filomicrobium	0	0	0	0	0	0	0	0	0	0	0	0	0	0	0	0	0	0	0	0.000584454	0	0	0	0	0	0	0	0	0	0	0	0	0	0	0	0	0	0	0	0	0	0	0	0	0	0	0
6	0.1.7.2.4.2.2	Hyphomicrobiaceae_unclassified	0	0	0	0.000615385	0	0	0	0	0	0	0	0.000841043	0	0	0	0	0	0	0	0	0	0	0	0	0	0	0	0	0	0	0	0	0	0	0	0	0	0	0	0	0	0	0	0	0	0	0
6	0.1.7.2.4.3.1	Methylobacterium	0	0	0	0	0	0	0	0	0	0	0	0	0	0	0	0	0	0	0	0	0	0	0	0	0	0	0.000862813	0	0	0	0	0	0	0	0	0	0	0	0	0.000896057	0	0	0	0	0	0	0
6	0.1.7.2.4.4.1	Pleomorphomonas	0	0	0	0	0	0	0	0	0	0	0	0	0	0	0	0	0	0	0	0	0	0	0	0	0	0	0	0	0	0	0	0	0	0	0	0	0	0	0	0	0	0	0	0	0	0	0
6	0.1.7.2.4.5.1	Mesorhizobium	0	0	0	0	0	0	0	0	0	0	0	0	0	0	0	0	0	0	0	0	0	0	0	0	0	0	0	0	0	0	0	0	0	0	0	0	0	0	0	0	0	0	0	0	0	0.00209205	0
6	0.1.7.2.4.6.1	Rhizobium	0	0	0	0	0	0	0	0	0	0	0	0	0	0	0	0	0	0	0	0	0	0	0	0	0	0	0.000862813	0	0	0	0	0	0	0	0	0	0	0	0	0	0	0	0	0.0008726	0	0	0
6	0.1.7.2.4.7.1	Rhizobiales_unclassified	0	0	0	0	0	0	0	0	0	0	0	0	0	0	0	0	0	0	0	0	0	0	0	0	0	0	0	0	0	0	0	0	0	0	0	0	0	0	0	0	0	0	0	0	0	0	0
6	0.1.7.2.5.1.1	Loktanella	0	0	0	0	0	0	0	0	0	0	0	0	0	0	0	0	0	0	0	0.000584454	0	0	0	0	0	0	0	0	0	0	0	0	0	0	0	0	0	0	0	0	0	0	0	0	0	0	0
6	0.1.7.2.5.1.2	Paracoccus	0	0	0	0	0	0	0	0	0	0	0	0	0	0	0	0	0	0	0	0	0	0	0	0	0	0	0	0	0	0	0	0	0	0	0	0	0	0	0	0	0	0	0	0	0	0.00104603	0.000699301
6	0.1.7.2.5.1.3	Phaeobacter	0	0	0	0	0	0	0	0	0	0	0	0	0	0	0	0.000605694	0.000689655	0	0	0	0	0	0	0	0	0	0	0	0	0	0	0	0	0	0	0	0	0	0	0	0	0	0	0	0	0	0
6	0.1.7.2.5.1.4	Pseudoruegeria	0	0	0	0	0	0	0	0	0	0	0	0	0	0	0	0	0	0	0	0	0	0	0	0	0	0	0	0.00119904	0	0	0	0	0	0	0	0	0	0	0	0	0	0	0	0	0	0	0
6	0.1.7.2.5.1.5	Rhodobacteraceae_unclassified	0	0.000794913	0.00208841	0.000615385	0.00154321	0	0	0	0.000793021	0	0.000647668	0	0.00149925	0	0.000672948	0	0.00137931	0.000981354	0.0101156	0.00175336	0.000693481	0.00133245	0	0.000608643	0	0	0.000862813	0.00119904	0.00110375	0	0	0	0	0	0	0	0	0	0	0	0	0	0	0	0	0.00104603	0.000699301
6	0.1.7.2.5.1.6	Roseibacterium	0	0	0	0	0	0	0	0	0	0	0	0	0	0	0	0	0	0	0	0	0	0	0	0.000608643	0	0	0	0	0	0	0	0	0	0	0	0	0	0	0	0	0	0	0	0	0	0	0
6	0.1.7.2.5.1.7	Silicibacter	0	0	0	0	0	0	0	0	0	0	0	0.000841043	0	0	0	0	0	0	0	0	0	0	0	0	0	0	0	0	0	0	0	0	0	0	0	0	0	0	0	0	0	0	0	0	0	0	0
6	0.1.7.2.6.1.1	Acetobacteraceae_unclassified	0	0	0	0	0	0	0	0	0	0	0	0	0	0	0	0	0	0	0	0	0	0	0	0	0	0	0	0.0059952	0	0	0	0	0	0	0	0	0	0	0	0	0	0	0	0	0	0.00104603	0
6	0.1.7.2.6.1.2	Gluconacetobacter	0	0	0	0	0	0	0	0	0	0	0	0	0	0	0	0	0	0	0	0	0	0	0	0	0	0	0	0.0251799	0	0	0	0	0	0	0	0	0	0	0	0	0	0	0	0	0	0	0
6	0.1.7.2.6.2.1	Rhodospirillaceae_unclassified	0	0	0	0	0.000514403	0	0	0	0	0	0	0	0	0	0	0	0	0	0	0	0	0	0	0	0	0	0	0	0	0	0	0	0	0	0	0	0	0	0	0	0	0	0	0	0	0	0
6	0.1.7.2.7.1.1	Sphingomonas	0	0	0	0	0	0	0	0	0	0	0	0.000841043	0	0	0	0	0	0	0	0	0	0	0	0	0	0	0	0	0	0	0	0	0	0	0	0	0	0	0	0	0	0	0.000911577	0.0008726	0	0	0
6	0.1.7.3.1.1.1	Betaproteobacteria_unclassified	0.00171331	0.000794913	0.00278455	0.00615385	0.00565844	0.00473934	0.00444162	0.0128593	0.00793021	0.000847458	0.00388601	0.000841043	0.017991	0.00584795	0.00605653	0.00363416	0.00275862	0.00490677	0.00289017	0.00526008	0.00277393	0.00732845	0.0015528	0.00791236	0.00238949	0.0119266	0.000862813	0.00719424	0	0.000958773	0.00314961	0.00614125	0	0.00233645	0.00815217	0.00239617	0.00267738	0.00368664	0.0016116	0.00179211	0.000723589	0.000845309	0.00455789	0.0157068	0.00373832	0.00209205	0.0048951
6	0.1.7.3.2.1.1	Achromobacter	0	0	0	0	0	0	0	0	0	0	0	0	0	0	0	0	0	0	0	0	0	0.000666223	0	0	0	0	0	0	0	0	0	0	0	0	0	0	0	0	0	0	0	0	0	0	0	0	0
6	0.1.7.3.2.1.2	Alcaligenaceae_unclassified	0	0	0	0	0	0	0	0	0	0	0	0	0	0	0	0	0	0	0	0	0	0	0	0	0	0	0	0	0	0	0	0	0	0	0	0	0	0	0	0	0	0	0.000911577	0	0	0	0
6	0.1.7.3.2.2.1	Burkholderia	0	0	0	0	0	0	0	0	0	0	0	0	0	0	0	0	0	0	0	0	0.000693481	0	0	0	0	0	0	0	0	0	0	0	0	0	0	0	0	0	0	0	0	0	0	0	0	0	0
6	0.1.7.3.2.3.1	Burkholderiales_unclassified	0.00228441	0.00158983	0.0010442	0.0104615	0.00565844	0.00157978	0.000634518	0.0128593	0.00158604	0.000847458	0.00259067	0.00168209	0.017991	0.00324886	0.0154778	0.00545124	0.00551724	0.00294406	0.00433526	0.00175336	0.00554785	0.00199867	0.0015528	0.00608643	0.00119474	0.0110092	0.00258844	0.0059952	0.00220751	0.00383509	0.00314961	0.00102354	0.00103413	0.00584112	0.00634058	0.00239617	0.00200803	0.00368664	0.00483481	0.00358423	0.00217077	0.00253593	0.00638104	0.0139616	0.000934579	0.0041841	0.00909091
6	0.1.7.3.2.4.1	Brachymonas	0	0	0	0	0	0	0	0	0	0	0	0	0	0	0.000672948	0	0	0	0	0	0	0	0	0	0	0	0	0	0	0	0	0	0	0	0	0	0	0	0	0	0	0	0	0	0	0	0
6	0.1.7.3.2.4.2	Comamonadaceae_unclassified	0.000571102	0	0.000696136	0.000615385	0.00154321	0.000789889	0.000634518	0	0.000793021	0.000847458	0	0	0.000749625	0	0.00201884	0.000605694	0.000689655	0	0.00144509	0.000584454	0	0.000666223	0.000776398	0	0.00119474	0.000917431	0.00172563	0.00119904	0.00220751	0	0	0.00102354	0.00103413	0	0.000905797	0.00159744	0.000669344	0.000921659	0.00322321	0.000896057	0.000723589	0	0.00182315	0.004363	0	0.00209205	0
6	0.1.7.3.2.4.3	Comamonas	0	0	0	0	0	0	0	0	0	0	0	0	0	0	0	0	0	0	0	0	0.000693481	0	0	0	0	0	0	0	0	0	0	0	0	0	0	0	0	0	0	0	0	0	0	0	0	0	0
6	0.1.7.3.2.4.4	Delftia	0	0	0	0	0	0	0	0	0.000793021	0	0	0	0	0	0	0	0	0	0.00144509	0	0	0	0	0	0.00119474	0	0	0	0	0	0	0	0	0	0	0	0	0	0	0	0	0	0	0	0	0	0
6	0.1.7.3.2.4.5	Hydrogenophaga	0	0	0	0	0	0	0	0	0	0	0	0	0	0	0	0	0	0	0	0.000584454	0	0	0	0	0	0	0	0	0	0	0	0	0	0	0	0	0	0	0	0	0	0	0	0	0	0	0
6	0.1.7.3.2.5.1	Herbaspirillum	0	0	0	0	0	0	0	0	0	0	0	0	0	0	0	0	0	0	0	0	0	0	0	0	0	0	0	0	0	0	0	0	0	0	0	0	0	0	0	0	0	0	0	0	0	0.00104603	0
6	0.1.7.3.2.5.2	Oxalobacteraceae_unclassified	0	0	0	0	0	0	0	0	0	0	0	0	0	0	0	0	0	0	0	0	0	0	0	0	0	0	0	0.00119904	0	0	0	0	0	0	0	0	0	0	0	0	0	0	0	0	0	0	0
6	0.1.7.3.3.1.1	Bergeriella	0	0.000794913	0.0010442	0.00123077	0.00617284	0.00157978	0	0	0.00158604	0.000847458	0	0	0	0	0.00201884	0.000605694	0.000689655	0	0	0	0.000693481	0.00133245	0	0.000608643	0	0.00183486	0.000862813	0.00119904	0	0	0.000787402	0	0	0	0	0.00159744	0	0	0.00241741	0	0	0.000845309	0	0	0	0	0
6	0.1.7.3.3.1.2	Conchiformibius	0	0	0	0	0	0	0	0	0	0	0	0	0	0	0	0	0	0.00490677	0	0	0	0	0	0	0	0	0	0	0	0	0	0	0	0	0	0	0	0.000921659	0	0	0	0	0	0.0017452	0	0.00104603	0
6	0.1.7.3.3.1.3	Eikenella	0	0	0.000696136	0.00123077	0.000514403	0	0	0	0	0	0	0	0	0	0	0	0	0	0	0	0	0	0	0	0	0.000917431	0	0.00119904	0	0	0.000787402	0	0	0	0	0.000798722	0	0	0	0	0	0	0	0	0	0	0
6	0.1.7.3.3.1.4	Kingella	0.00342661	0.00158983	0.00174034	0.00307692	0.00205761	0.00552923	0.00190355	0.00832073	0.00158604	0.00338983	0.00323834	0.00252313	0.00224888	0.00259909	0.00672948	0.00121139	0.00206897	0.00490677	0.00433526	0.000584454	0.00277393	0.00666223	0.00310559	0.00365186	0.00358423	0.00642202	0.00172563	0.00479616	0.00551876	0.00383509	0.00314961	0.00307062	0.00310238	0.00350467	0.00271739	0.00559105	0.00200803	0.00368664	0.00725222	0.00716846	0.00144718	0.00253593	0.00364631	0.0052356	0.00373832	0.00313808	0.00559441
6	0.1.7.3.3.1.5	Neisseria	0.0188464	0.0588235	0.0274974	0.0344615	0.0282922	0.0726698	0.036802	0.0325265	0.0467883	0.0474576	0.0317358	0.0168209	0.0547226	0.0402859	0.0363392	0.0405815	0.0365517	0.033366	0.0520231	0.0420807	0.0506241	0.0493005	0.0535714	0.0419963	0.0657109	0.0623853	0.0120794	0.0563549	0.0596026	0.075743	0.0559055	0.0921187	0.0910031	0.0747664	0.0643116	0.0638978	0.0542169	0.0414747	0.0539887	0.0143369	0.0376266	0.0405748	0.104831	0.08726	0.0747664	0.110879	0.0552448
6	0.1.7.3.3.1.6	Neisseriaceae_unclassified	0.0217019	0.0294118	0.0421163	0.0356923	0.0565844	0.0450237	0.0406091	0.0332829	0.0396511	0.0330508	0.0343264	0.0117746	0.047976	0.0350877	0.051144	0.0405815	0.0275862	0.0559372	0.0476879	0.0379895	0.0436893	0.0439707	0.0458075	0.0450396	0.041816	0.0559633	0.00862813	0.0467626	0.0596026	0.0460211	0.0338583	0.0542477	0.0506722	0.0502336	0.0443841	0.0367412	0.0435074	0.0322581	0.0362611	0.0206093	0.0209841	0.032967	0.0464904	0.0776614	0.0579439	0.0460251	0.0426573
6	0.1.7.3.3.1.7	Simonsiella	0	0	0.00278455	0	0	0	0	0	0.000793021	0	0	0	0	0	0	0	0	0	0	0	0	0	0	0.00121729	0	0	0	0	0.00220751	0.00287632	0	0	0	0	0	0	0	0.000921659	0	0	0	0	0.000911577	0	0	0.00313808	0
6	0.1.7.3.4.1.1	Nitrosomonas	0	0	0	0	0	0	0	0	0	0	0	0	0	0	0	0	0	0	0	0	0	0	0	0	0	0	0	0	0	0	0	0	0.00206825	0.00116822	0.000905797	0.000798722	0	0	0	0	0	0	0	0	0	0	0
6	0.1.7.3.5.1.1	Propionivibrio	0	0	0	0	0	0	0	0	0	0	0	0	0	0	0	0	0	0	0	0	0	0	0	0	0	0	0	0	0	0	0	0	0	0	0	0	0	0	0	0.000896057	0	0	0	0	0	0	0
6	0.1.7.4.1.1.1	Desulfobulbus	0	0	0	0	0	0	0	0	0	0	0	0	0	0	0	0	0	0	0	0	0	0	0	0	0	0	0	0	0	0	0	0	0	0	0	0	0	0	0	0	0	0	0	0	0	0	0
6	0.1.7.4.1.1.2	Desulfocapsa	0	0	0	0	0	0	0	0	0	0	0	0	0	0	0	0	0	0	0	0	0	0.000666223	0	0	0	0	0	0	0	0	0	0	0	0	0	0	0	0	0	0	0	0	0	0	0	0	0
6	0.1.7.5.1.1.1	Campylobacter	0.0102798	0.00715421	0.0114863	0.00615385	0.00668724	0.00789889	0.00824873	0.00907716	0.00396511	0.0127119	0.0110104	0.0159798	0.00449775	0.0103964	0.0154778	0.00847971	0.0062069	0.00981354	0.015896	0.0116891	0.0131761	0.00333111	0.011646	0.0103469	0.00358423	0.0100917	0.00603969	0.00959233	0.0154525	0.00287632	0.00314961	0.00409417	0.00310238	0.00584112	0.00362319	0.00958466	0.00267738	0.00829493	0.00886382	0.00896057	0.0130246	0.00338123	0.00455789	0.0061082	0.00841121	0.0083682	0.0118881
6	0.1.7.5.1.1.2	Campylobacteraceae_unclassified	0	0	0.000348068	0	0	0	0	0	0	0	0	0	0	0	0	0	0	0	0	0	0	0	0	0.000608643	0	0	0	0	0	0	0	0	0	0	0	0	0	0	0	0	0	0	0	0	0	0	0
6	0.1.7.5.1.2.1	Campylobacterales_unclassified	0.0131354	0.00317965	0.00452489	0.00307692	0.00411523	0.00394945	0.00507614	0.00302572	0	0.00508475	0.00582902	0.00756939	0.000749625	0.00974659	0.00672948	0.00121139	0.000689655	0.00294406	0.00289017	0.00233781	0.00485437	0.00133245	0.00543478	0.00304321	0	0.00275229	0.00172563	0.00239808	0.00441501	0.00191755	0.0015748	0	0	0.00350467	0	0	0	0.000921659	0.00241741	0.00448029	0.00289436	0	0	0.0017452	0.00186916	0	0.000699301
6	0.1.7.5.2.1.1	Epsilonproteobacteria_unclassified	0.00171331	0	0	0.00123077	0	0	0	0	0	0.000847458	0.00194301	0.000841043	0	0.000649773	0.0013459	0	0	0	0	0	0.000693481	0	0	0	0	0	0	0	0	0	0	0	0	0	0	0.000798722	0	0	0	0.000896057	0	0.000845309	0	0	0.000934579	0	0
6	0.1.7.6.1.1.1	Enterobacteriaceae_unclassified	0	0	0.000348068	0	0	0	0.000634518	0.00075643	0	0.000847458	0	0	0	0.000649773	0.000672948	0	0.000689655	0.000981354	0.00144509	0	0.000693481	0	0.0015528	0	0	0.000917431	0	0	0	0	0.000787402	0	0	0	0	0	0.000669344	0	0	0	0	0	0.000911577	0.0008726	0	0	0
6	0.1.7.6.1.1.2	Escherichia_Shigella	0	0	0	0	0	0	0	0	0	0	0	0	0	0	0	0.000605694	0	0	0	0	0	0	0	0.000608643	0	0	0	0	0	0	0	0	0	0.00116822	0.000905797	0.000798722	0	0.000921659	0	0	0	0	0	0	0	0	0
6	0.1.7.6.1.1.3	Serratia	0	0	0	0	0	0	0	0	0	0	0	0	0	0	0	0	0	0	0	0	0	0	0	0	0	0.000917431	0	0	0	0	0	0	0	0	0	0	0	0	0	0	0	0	0	0	0	0	0
6	0.1.7.6.2.1.1	Listonella	0	0	0	0	0.000514403	0	0	0	0	0	0	0	0.000749625	0	0	0	0	0	0	0	0	0	0	0	0	0	0	0	0	0	0	0	0	0	0	0	0	0	0	0	0	0	0	0	0	0	0
6	0.1.7.6.2.1.2	Lucibacterium	0	0	0	0	0	0	0	0	0	0	0	0	0	0	0	0	0	0	0	0	0	0	0	0	0	0	0	0	0	0	0	0	0	0	0	0	0	0	0	0	0	0	0	0	0	0	0
6	0.1.7.6.2.1.3	Vibrio	0	0	0	0	0	0	0	0	0	0	0	0	0.000749625	0	0	0	0	0	0	0	0	0.000666223	0	0	0	0	0	0	0	0	0	0	0	0	0	0	0	0	0	0	0	0	0	0	0	0	0
6	0.1.7.6.2.1.4	Vibrionaceae_unclassified	0	0	0	0	0.000514403	0.000789889	0	0.00075643	0	0	0	0	0	0.000649773	0	0.000605694	0.000689655	0	0	0	0.00138696	0.00133245	0	0.00121729	0	0	0	0.00119904	0	0	0	0	0	0	0	0	0	0	0	0	0	0	0	0.0008726	0	0	0
6	0.1.7.6.3.1.1	Aeromonas	0	0	0	0	0	0	0	0	0	0	0	0	0	0	0.000672948	0	0	0	0	0	0	0	0	0	0	0	0	0	0	0	0	0	0	0	0	0	0	0	0	0	0	0	0	0	0	0	0
6	0.1.7.6.3.2.1	Aeromonadales_unclassified	0	0	0	0	0	0	0	0	0	0	0	0	0	0	0	0	0	0	0	0	0	0	0	0	0	0	0	0	0	0	0	0	0	0.00116822	0	0	0	0	0	0	0	0	0	0	0	0	0
6	0.1.7.6.3.3.1	Ruminobacter	0	0	0	0	0	0	0	0	0	0	0	0	0	0	0	0	0	0	0	0	0	0	0	0	0	0	0	0	0	0	0	0	0	0	0.000905797	0	0	0	0	0	0	0	0	0	0	0	0
6	0.1.7.6.4.1.1	Salinimonas	0	0	0	0	0	0	0	0	0	0	0	0	0	0	0	0	0	0	0	0	0	0	0	0.000608643	0	0	0	0	0	0	0	0	0	0	0	0	0	0	0	0	0	0	0	0	0	0	0
6	0.1.7.6.4.2.1	Alteromonadales_unclassified	0	0	0	0	0.00102881	0	0	0	0	0	0	0	0	0	0	0	0	0	0	0	0	0	0	0	0	0	0	0	0	0	0	0	0	0	0	0	0	0	0	0	0	0	0	0	0	0	0
6	0.1.7.6.5.1.1	Cardiobacteriaceae_unclassified	0	0	0	0	0	0	0	0	0	0	0	0	0	0	0	0	0	0	0	0	0	0	0	0	0	0	0	0	0	0	0	0	0	0	0.000905797	0	0	0	0	0	0	0	0.000911577	0	0.00186916	0	0
6	0.1.7.6.5.1.2	Cardiobacterium	0.00285551	0.00476948	0.00174034	0.00307692	0.00102881	0.00315956	0.00126904	0.00378215	0.00237906	0.00169492	0.00194301	0.00168209	0.005997	0.00194932	0.0107672	0.000605694	0.00413793	0.00392542	0.00433526	0.00116891	0.00208044	0.00333111	0.00465839	0.00547778	0.00716846	0.00458716	0.00431406	0.00359712	0.00220751	0.00191755	0.0023622	0.00409417	0.00310238	0.00350467	0.00181159	0.00239617	0.00133869	0.00184332	0.00483481	0.00179211	0.000723589	0.00169062	0.00364631	0.0034904	0.00280374	0.00627615	0.0013986
6	0.1.7.6.6.1.1	Gammaproteobacteria_unclassified	0	0	0.00313261	0.00123077	0	0.000789889	0.00126904	0.00226929	0.000793021	0.00423729	0	0.000841043	0	0	0.00201884	0.00181708	0	0.000981354	0.00144509	0	0.00208044	0.000666223	0.0015528	0.00121729	0	0	0	0	0	0	0.00314961	0	0.00103413	0.00116822	0	0	0	0	0	0	0	0	0	0	0	0.00209205	0
6	0.1.7.6.7.1.1	Cobetia	0	0	0	0	0	0	0	0	0	0	0	0	0	0	0	0	0	0	0.00144509	0	0	0	0	0	0	0	0	0	0	0	0	0	0	0	0	0	0	0	0	0	0	0	0	0	0	0	0
6	0.1.7.6.7.1.2	Halomonadaceae_unclassified	0	0	0	0	0	0	0	0	0	0	0	0	0	0	0	0	0	0	0	0	0	0	0	0.000608643	0	0	0	0	0	0	0	0	0	0	0	0	0	0	0	0	0	0	0	0	0	0	0
6	0.1.7.6.8.1.1	Aggregatibacter	0.00628212	0.00238474	0.0076575	0.0172308	0.0118313	0.007109	0.00571066	0.00378215	0.00793021	0.00932203	0.00582902	0	0.00824588	0.00324886	0.0107672	0.00666263	0.00896552	0.0147203	0.00578035	0.0116891	0.00832178	0.00932712	0.00776398	0.00304321	0	0.0211009	0.000862813	0.00959233	0.0220751	0.012464	0.00629921	0.00307062	0.00206825	0.0128505	0.00905797	0.00878594	0.00133869	0.00552995	0.00644641	0.015233	0.00578871	0.00422654	0.0164084	0.0183246	0.00373832	0.0083682	0.00909091
6	0.1.7.6.8.1.2	Haemophilus	0.0211308	0.0286169	0.0191438	0.032	0.037037	0.042654	0.036802	0.0567322	0.0428232	0.0457627	0.0284974	0.0302775	0.0367316	0.0233918	0.0296097	0.0290733	0.0303448	0.0323847	0.0375723	0.0298071	0.0291262	0.0319787	0.0349379	0.0213025	0.0119474	0.053211	0.0129422	0.0659472	0.0518764	0.0431448	0.0535433	0.0174002	0.0155119	0.0233645	0.0425725	0.0215655	0.0107095	0.0221198	0.0378727	0.0564516	0.0332851	0.0388842	0.0619872	0.034904	0.0588785	0.0512552	0.0475524
6	0.1.7.6.8.1.3	Nicoletella	0	0	0	0	0	0	0	0	0	0	0	0	0	0	0	0	0	0	0	0	0	0	0	0	0	0	0	0	0	0	0	0	0	0	0	0	0	0	0	0	0	0	0	0	0	0	0
6	0.1.7.6.8.1.4	Pasteurellaceae_unclassified	0.0268418	0.0294118	0.0403759	0.0516923	0.058642	0.056872	0.0387056	0.0476551	0.037272	0.0576271	0.0395078	0.0311186	0.0517241	0.0259909	0.0343203	0.0381587	0.0324138	0.0323847	0.0231214	0.0274693	0.0367545	0.0706196	0.0256211	0.0225198	0.00238949	0.0605505	0.00258844	0.0539568	0.0518764	0.0450623	0.0488189	0.0122825	0.00723888	0.0245327	0.0461957	0.0175719	0.00535475	0.0368664	0.020145	0.0501792	0.0231548	0.0236686	0.0565178	0.0270506	0.0514019	0.042887	0.0552448
6	0.1.7.6.9.1.1	Acinetobacter	0	0	0	0	0	0	0	0	0	0.000847458	0	0	0	0	0	0	0	0	0	0	0	0	0	0	0	0	0	0	0	0	0	0	0	0	0	0	0	0	0	0	0	0	0	0.0008726	0	0	0.0020979
6	0.1.7.6.9.1.2	Enhydrobacter	0	0	0	0	0	0	0	0	0	0	0	0	0	0	0	0.000605694	0	0.000981354	0	0	0	0	0	0	0	0	0	0	0	0	0	0	0	0	0	0	0	0	0	0	0	0	0	0	0	0	0.000699301
6	0.1.7.6.9.1.3	Moraxella	0.000571102	0.00715421	0.00904977	0.000615385	0	0	0	0	0.00237906	0.00677966	0	0	0.00149925	0	0	0	0	0.000981354	0.00144509	0.000584454	0.000693481	0	0	0.000608643	0	0	0	0.00119904	0.00883002	0.00191755	0.000787402	0.00102354	0	0	0.000905797	0	0.000669344	0.00184332	0	0	0.000723589	0.00169062	0	0	0.00186916	0	0
6	0.1.7.6.9.1.4	Moraxellaceae_unclassified	0	0.00238474	0.00278455	0	0	0	0	0	0.000793021	0.00254237	0	0	0	0	0	0.000605694	0	0	0.00144509	0	0	0	0	0	0	0	0	0	0	0	0	0	0	0	0	0	0	0	0	0	0	0	0	0	0	0	0
6	0.1.7.6.9.1.5	Psychrobacter	0	0	0	0	0	0	0	0	0	0	0	0	0	0	0	0	0	0	0	0.000584454	0	0	0	0	0	0	0	0	0	0	0	0	0	0	0	0	0	0	0	0	0	0	0	0	0	0	0.000699301
6	0.1.7.6.9.2.1	Pseudomonadaceae_unclassified	0	0	0	0	0	0	0	0	0	0	0	0	0.00149925	0	0	0	0	0	0	0	0.00138696	0.000666223	0	0	0	0	0	0	0	0	0	0	0	0	0	0	0	0.000921659	0	0	0	0	0	0	0	0	0
6	0.1.7.6.9.2.2	Pseudomonas	0	0	0	0	0	0.000789889	0	0	0	0.000847458	0	0	0	0.000649773	0	0.00121139	0	0	0	0	0.000693481	0	0.000776398	0	0	0	0	0	0	0	0.000787402	0	0	0	0	0	0	0	0	0	0	0	0	0.0008726	0	0	0.000699301
6	0.1.7.6.9.3.1	Pseudomonadales_unclassified	0	0	0	0	0	0	0	0	0	0	0	0	0	0	0	0	0	0	0	0	0	0.000666223	0	0	0	0	0	0	0	0	0	0	0	0	0	0	0	0	0	0	0	0	0	0	0	0	0
6	0.1.7.6.10.1.1	Lysobacter	0	0	0	0	0	0	0	0	0	0	0	0	0	0	0	0	0	0	0	0	0	0	0	0	0	0	0	0	0	0	0	0	0	0	0	0	0	0	0	0	0.000723589	0	0	0	0	0	0
6	0.1.7.6.10.1.2	Pseudoxanthomonas	0	0	0	0	0	0	0	0	0	0	0	0	0	0	0	0	0	0	0	0	0	0	0	0	0	0	0	0	0	0	0	0	0	0	0	0	0	0	0	0	0	0	0	0	0	0	0.000699301
6	0.1.7.6.10.1.3	Stenotrophomonas	0	0	0	0	0	0	0	0	0	0	0	0	0	0	0	0	0	0	0	0	0	0	0.0015528	0	0	0	0	0	0	0	0	0	0	0	0	0	0	0	0.000805802	0	0	0	0	0	0.000934579	0.00104603	0.000699301
6	0.1.7.6.10.1.4	Thermomonas	0	0	0	0	0	0	0	0	0	0	0	0	0	0	0	0	0	0	0	0	0	0	0	0	0	0	0	0	0	0	0	0	0	0	0.000905797	0	0	0	0	0	0	0	0	0	0	0	0
6	0.1.7.6.10.1.5	Xanthomonadaceae_unclassified	0	0	0	0	0	0	0	0	0	0	0	0	0	0	0	0	0	0	0	0	0	0	0	0	0	0	0	0	0	0	0	0	0	0	0	0	0.000669344	0	0	0	0.000723589	0	0	0.0008726	0	0	0
6	0.1.8.1.1.1.1	Treponema	0.0142776	0.00317965	0.00417682	0.00307692	0.00565844	0.00394945	0.00190355	0.00226929	0.00713719	0.00338983	0.000647668	0.000841043	0.00149925	0.00194932	0.00403769	0.00242277	0.00689655	0.00196271	0.00722543	0.00584454	0.0110957	0.00199867	0.0015528	0.00973828	0.00358423	0.00733945	0.00258844	0	0.0121413	0.00671141	0.000787402	0.00511771	0.00620476	0.00116822	0.000905797	0.00958466	0.0107095	0.00645161	0.00886382	0.00537634	0.00361795	0.0211327	0.00182315	0.0026178	0.00186916	0.0125523	0.0111888
6	0.1.8.1.1.2.1	Spirochaetales_unclassified	0	0	0	0	0.000514403	0	0	0	0	0	0	0	0	0	0	0	0	0	0	0.000584454	0	0	0	0.000608643	0	0	0	0	0.00110375	0	0	0	0	0	0	0	0.000669344	0	0	0	0	0.00169062	0	0	0	0	0
6	0.1.9.1.1.1.1	Mycoplasma	0.00685323	0	0.000348068	0.000615385	0.00102881	0.000789889	0.00126904	0	0.000793021	0.000847458	0.0110104	0	0	0	0	0.000605694	0.00206897	0.000981354	0.00144509	0.00175336	0.00346741	0	0	0.00121729	0	0	0	0	0.00110375	0	0.000787402	0.00102354	0.00206825	0	0	0.000798722	0.00133869	0.00184332	0.0016116	0.000896057	0.000723589	0.000845309	0	0	0	0.00209205	0.000699301
6	0.1.10.1.1.1.1	Opitutus	0	0	0	0	0	0	0	0	0	0	0	0	0	0	0	0	0	0	0	0	0	0	0	0	0	0	0	0	0	0	0	0	0	0	0	0	0	0	0	0	0	0	0	0	0	0	0
6	0.1.10.2.1.1.1	Akkermansia	0	0	0	0	0	0	0	0	0	0	0	0	0	0	0	0	0	0	0	0	0	0	0	0	0	0	0	0	0	0	0	0	0	0	0	0	0	0.000921659	0	0	0	0	0	0	0	0	0
6	0.1.10.2.1.1.2	Luteolibacter	0.000571102	0	0	0	0	0	0	0	0	0	0	0	0	0	0	0	0	0	0	0	0	0	0	0	0	0	0	0	0	0	0	0	0	0	0	0	0	0	0	0	0	0	0	0	0	0	0
6	0.1.10.2.1.1.3	Verrucomicrobiaceae_unclassified	0	0	0	0	0	0	0	0	0	0	0	0	0	0	0	0	0	0	0	0.000584454	0	0	0	0	0	0	0	0	0	0	0	0	0	0	0	0	0	0	0	0	0	0.000845309	0	0	0	0	0.000699301
6	0.1.11.1.1.1.1	Bacteria_unclassified	0.121645	0.104928	0.125305	0.102154	0.100309	0.0908373	0.10533	0.086233	0.109437	0.0957627	0.0829016	0.0908326	0.0914543	0.0968161	0.0955585	0.107208	0.102759	0.0677134	0.0722543	0.0882525	0.0818308	0.108594	0.0993789	0.110164	0.0872162	0.0541284	0.0750647	0.0719424	0.0507726	0.0594439	0.0685039	0.073695	0.0661841	0.0502336	0.0606884	0.0678914	0.064257	0.0451613	0.0620467	0.0582437	0.0694645	0.0380389	0.0319052	0.056719	0.0551402	0.0439331	0.0468531
6	0.1.12.1.1.1.1	Anoxybacillus	0	0	0	0	0	0	0	0	0	0	0	0	0	0	0	0	0	0	0	0	0	0	0	0	0	0	0	0.00119904	0	0	0	0	0	0	0	0	0	0	0	0	0	0	0	0	0	0	0
6	0.1.12.1.1.1.2	Geobacillus	0	0	0	0	0	0	0	0	0	0	0	0	0	0	0	0	0	0	0	0	0	0	0	0	0	0	0	0	0	0	0	0	0	0	0	0	0	0	0	0	0	0	0	0	0	0	0
6	0.1.12.1.1.2.1	Tuberibacillus	0	0	0	0	0	0	0	0	0	0	0	0	0	0	0	0	0	0	0	0	0	0	0	0	0	0	0	0	0	0	0	0	0	0	0	0	0	0	0	0	0	0	0	0	0	0	0
6	0.1.12.1.1.3.1	Gemella	0.0125642	0.0166932	0.0125305	0.0227692	0.0221193	0.0126382	0.00634518	0.0166415	0.00951626	0.0177966	0.0110104	0.00672834	0.0172414	0.00779727	0.0201884	0.0205936	0.0131034	0.0225711	0.0260116	0.0157802	0.00693481	0.0233178	0.0131988	0.0133901	0.0238949	0.0174312	0.0189819	0.0275779	0.0154525	0.0287632	0.0645669	0.0419652	0.0341262	0.0280374	0.0289855	0.0199681	0.0160643	0.0110599	0.0265915	0.0268817	0.024602	0.0295858	0.0546946	0.0340314	0.0224299	0.039749	0.020979
6	0.1.12.1.1.4.1	Bacillales_unclassified	0.00171331	0.00238474	0.00139227	0.00307692	0.00205761	0.00157978	0	0.00075643	0	0	0	0.000841043	0.00224888	0.000649773	0.0013459	0.00121139	0.00137931	0.000981354	0.00144509	0	0.00138696	0.00266489	0	0	0	0	0.00258844	0.00119904	0.00110375	0.00191755	0.0015748	0.00204708	0	0.00116822	0	0.00239617	0.000669344	0	0	0.000896057	0	0	0.00182315	0.0017452	0.000934579	0	0
6	0.1.12.1.1.5.1	Paenibacillus	0	0	0	0	0	0	0	0	0	0	0	0	0	0	0	0	0	0	0	0	0	0	0	0.00182593	0	0	0	0.00119904	0	0	0	0	0	0	0	0	0	0	0	0	0	0	0	0	0	0	0
6	0.1.12.1.1.6.1	Lysinibacillus	0	0	0	0	0	0	0	0.00075643	0	0	0	0	0	0	0	0.000605694	0	0	0	0	0	0	0	0.000608643	0	0	0	0	0	0	0	0	0	0	0	0	0	0	0	0	0	0	0	0	0	0	0
6	0.1.12.1.1.6.2	Planococcaceae_unclassified	0	0	0	0	0	0	0	0	0	0	0	0	0	0	0	0	0	0	0	0	0	0	0	0	0	0	0	0	0	0	0	0	0	0	0	0	0	0	0	0	0	0	0	0	0	0	0
6	0.1.12.1.1.7.1	Nosocomiicoccus	0	0	0	0	0	0	0	0	0	0	0	0	0	0	0	0	0	0	0	0	0	0	0	0	0	0	0	0	0	0	0	0	0	0	0	0	0	0	0	0	0	0	0	0	0	0	0
6	0.1.12.1.1.7.2	Staphylococcus	0.000571102	0.000794913	0	0	0	0.000789889	0	0.00075643	0	0.000847458	0.000647668	0	0	0	0	0.000605694	0	0.000981354	0	0	0	0.000666223	0	0	0	0.000917431	0	0.00119904	0	0	0	0	0	0.00116822	0	0.000798722	0	0	0	0	0.000723589	0	0.000911577	0	0.000934579	0	0.0013986
6	0.1.12.1.2.1.1	Bacilli_unclassified	0.00171331	0.00158983	0.00313261	0.00430769	0.00925926	0.000789889	0.00444162	0.00453858	0.00634417	0.00423729	0.00388601	0	0.00224888	0.00194932	0.00471063	0.00363416	0.0062069	0.00686948	0.00433526	0.00233781	0.00624133	0.00333111	0.00232919	0.00243457	0.00238949	0.00366972	0.00603969	0.0059952	0.00110375	0.00671141	0.0102362	0	0.00310238	0	0.00452899	0.00319489	0.00200803	0.000921659	0.00483481	0.00448029	0.00217077	0.00169062	0.00273473	0.0017452	0.00373832	0.00104603	0.0034965
6	0.1.12.1.3.1.1	Abiotrophia	0.0011422	0.00397456	0.00626523	0.00615385	0.00668724	0.00157978	0.00380711	0	0.00396511	0.00169492	0.00194301	0.00336417	0.0029985	0.00454841	0.000672948	0.00363416	0.00551724	0.00294406	0.00289017	0.00584454	0.00138696	0.00732845	0.00931677	0.00243457	0.00119474	0.0100917	0.00258844	0.00239808	0.00662252	0.00383509	0.00314961	0.00307062	0.00206825	0.00700935	0.0153986	0.00479233	0.00267738	0.00460829	0.00564061	0.00268817	0.00144718	0.00676247	0.00638104	0.0209424	0.000934579	0.00941423	0.00909091
6	0.1.12.1.3.2.1	Carnobacteriaceae_unclassified	0.00513992	0.00158983	0.00452489	0.00246154	0.00925926	0.000789889	0.00824873	0.00075643	0.00158604	0.000847458	0.00518135	0.00168209	0.005997	0.00519818	0.00403769	0.00423985	0.00206897	0.00392542	0.00144509	0.00175336	0.00693481	0.005996	0.00465839	0.00182593	0.00119474	0.00275229	0.00776531	0.00479616	0.00220751	0.00383509	0.00393701	0.00307062	0.0041365	0.00350467	0.000905797	0.000798722	0.00133869	0.00460829	0.00805802	0.00448029	0.00361795	0.000845309	0.00182315	0.0034904	0.00186916	0.00209205	0.0013986
6	0.1.12.1.3.2.2	Dolosigranulum	0	0	0	0	0	0	0	0	0	0	0.000647668	0	0	0	0	0	0	0	0	0.000584454	0	0	0	0	0	0	0	0	0	0	0	0	0	0	0	0	0	0	0	0	0	0	0	0	0	0.00104603	0
6	0.1.12.1.3.2.3	Granulicatella	0.00856653	0.0206677	0.00939784	0.0166154	0.0236626	0.00394945	0.0317259	0.0128593	0.0166534	0.0127119	0.0103627	0.0117746	0.0224888	0.0149448	0.0100942	0.0242277	0.0186207	0.0176644	0.017341	0.012858	0.0110957	0.011992	0.0178571	0.0164334	0.0191159	0.012844	0.0293356	0.0263789	0.01766	0.0479386	0.0370079	0.0235415	0.0217166	0.0186916	0.0443841	0.0271565	0.0120482	0.0202765	0.0298147	0.0250896	0.0202605	0.0338123	0.0346399	0.0200698	0.0149533	0.0251046	0.0146853
6	0.1.12.1.3.3.1	Enterococcaceae_unclassified	0	0	0.000348068	0	0	0	0	0	0	0	0	0	0	0	0	0	0	0.000981354	0	0	0	0	0	0	0	0.000917431	0.000862813	0.00239808	0	0	0.000787402	0	0	0	0	0	0	0	0.0016116	0	0	0	0	0.0008726	0	0	0
6	0.1.12.1.3.3.2	Enterococcus	0	0	0	0	0	0	0	0	0	0	0	0	0	0	0	0	0	0	0	0	0	0	0	0	0	0	0	0	0	0	0	0	0	0	0	0	0.000669344	0	0	0	0	0	0	0	0	0	0
6	0.1.12.1.3.4.1	Lactobacillaceae_unclassified	0	0	0	0	0.000514403	0	0	0	0	0	0	0	0	0	0	0	0	0.000981354	0	0	0	0	0	0	0	0	0	0	0	0	0	0	0.00103413	0	0	0	0	0.000921659	0	0	0	0	0	0	0	0	0.000699301
6	0.1.12.1.3.4.2	Lactobacillus	0	0	0.00174034	0	0.00154321	0	0.000634518	0.00075643	0	0	0	0	0	0	0	0	0	0.00883219	0.00144509	0	0.00277393	0	0	0.00182593	0	0	0.00258844	0	0	0	0	0	0.00103413	0.00116822	0.00362319	0.00159744	0.000669344	0.000921659	0	0	0.000723589	0.00422654	0	0.0034904	0	0.00313808	0.0034965
6	0.1.12.1.3.5.1	Lactobacillales_unclassified	0.0137065	0.00874404	0.0184476	0.0147692	0.0185185	0.00394945	0.0215736	0.0136157	0.0142744	0.0110169	0.00582902	0.00925147	0.0202399	0.00909682	0.00605653	0.0102968	0.017931	0.0215898	0.0115607	0.00993571	0.0131761	0.0139907	0.0131988	0.0158247	0.0119474	0.00917431	0.0310613	0.0167866	0.00331126	0.021093	0.0251969	0.013306	0.00620476	0.00700935	0.0226449	0.0103834	0.00870147	0.00737327	0.0169218	0.0215054	0.00940666	0.0126796	0.00638104	0.0270506	0.00747664	0.00523013	0.00839161
6	0.1.12.1.3.6.1	Leuconostoc	0	0	0	0	0	0	0	0	0	0	0	0	0	0	0	0.000605694	0	0	0	0	0	0	0	0	0	0	0	0	0	0	0	0	0	0	0	0	0	0	0	0	0	0.000845309	0	0.0008726	0	0	0
6	0.1.12.1.3.6.2	Weissella	0	0	0	0	0	0	0	0	0	0	0	0.000841043	0	0	0	0	0.000689655	0	0	0	0	0	0	0	0	0	0	0	0	0	0	0	0	0	0	0	0	0	0	0	0	0	0	0	0	0	0
6	0.1.12.1.3.7.1	Lactococcus	0	0	0	0	0	0	0	0	0	0	0	0	0	0	0	0	0	0	0	0	0	0	0	0	0	0	0	0	0	0	0	0	0	0	0	0	0	0	0	0	0	0	0	0.0017452	0	0	0
6	0.1.12.1.3.7.2	Lactovum	0	0	0	0	0.00102881	0.000789889	0.000634518	0.00151286	0.00317209	0	0.000647668	0	0.000749625	0	0	0.000605694	0	0	0	0.000584454	0	0.000666223	0.000776398	0	0.00119474	0.000917431	0	0	0	0.000958773	0.000787402	0.00102354	0	0	0	0	0	0	0	0	0	0	0	0	0	0	0
6	0.1.12.1.3.7.3	Streptococcaceae_unclassified	0.000571102	0.00238474	0.0010442	0.00369231	0.00360082	0.000789889	0.00126904	0.00605144	0.00475813	0.00508475	0.00518135	0.00336417	0.00524738	0.00194932	0.00336474	0.0090854	0.00275862	0.00294406	0.00433526	0.0075979	0.00346741	0.00532978	0.00698758	0.00547778	0.00238949	0.00550459	0.0103538	0.00719424	0.00220751	0.0115053	0.015748	0.00818833	0.00310238	0.00700935	0.0108696	0.00399361	0.00937082	0.00645161	0.0128928	0.0062724	0.0065123	0.00422654	0.0100273	0.013089	0.00841121	0.00523013	0.00979021
6	0.1.12.1.3.7.4	Streptococcus	0.027984	0.0246423	0.0233206	0.0307692	0.0339506	0.0189573	0.0317259	0.0665658	0.0626487	0.0338983	0.0362694	0.0563499	0.0344828	0.0324886	0.0282638	0.0381587	0.04	0.0461237	0.0534682	0.025716	0.0353675	0.0319787	0.0411491	0.0432136	0.0585424	0.0568807	0.1044	0.0503597	0.0298013	0.050815	0.0779528	0.04913	0.0610134	0.067757	0.0615942	0.0383387	0.0448461	0.0552995	0.0467365	0.0645161	0.0455861	0.0448014	0.0574294	0.0846422	0.0607477	0.041841	0.0671329
6	0.1.12.2.1.1.1	Clostridia_unclassified	0.00171331	0.00158983	0.00208841	0.00184615	0.000514403	0.000789889	0.00190355	0	0.000793021	0.00169492	0.000647668	0.00252313	0.00149925	0	0.00269179	0.00121139	0.00344828	0	0.00578035	0.00409117	0.000693481	0	0.000776398	0.000608643	0.00119474	0.000917431	0.000862813	0.00119904	0.00220751	0.00287632	0.0015748	0.00204708	0.00103413	0	0.000905797	0.00159744	0.00133869	0.00184332	0.000805802	0.00179211	0.00144718	0.00338123	0.000911577	0.0008726	0.00186916	0.00104603	0.000699301
6	0.1.12.2.2.1.1	Clostridiaceae_1_unclassified	0	0	0	0	0	0	0	0	0	0	0	0	0	0	0	0	0	0	0	0	0	0	0	0	0	0	0	0	0	0	0	0	0.00206825	0	0.000905797	0	0	0.000921659	0	0	0	0	0	0	0	0	0
6	0.1.12.2.2.1.2	Clostridium_sensu_stricto	0	0	0	0	0	0	0	0	0	0	0	0	0	0	0	0	0	0	0	0	0	0	0	0	0	0	0	0	0	0	0	0	0.00103413	0.00116822	0	0	0.000669344	0	0	0	0	0	0	0	0	0	0
6	0.1.12.2.2.1.3	Sarcina	0	0	0	0	0	0	0	0	0	0	0	0	0	0	0	0	0	0	0	0	0	0	0	0	0	0	0	0	0	0	0	0	0	0	0	0.000798722	0	0	0	0	0	0	0	0	0	0	0
6	0.1.12.2.2.2.1	Clostridiales_Incertae_Sedis_XI_unclassified	0	0	0	0	0	0	0	0.00075643	0	0	0	0	0	0	0	0	0	0	0	0	0	0	0	0	0	0	0	0	0	0	0	0	0	0	0	0	0	0	0	0	0	0	0	0	0	0	0
6	0.1.12.2.2.2.2	Parvimonas	0.0011422	0.000794913	0.000348068	0.00123077	0.000514403	0.00315956	0.00126904	0.00075643	0.00158604	0.00169492	0.00129534	0.000841043	0.0029985	0.000649773	0.00201884	0.00302847	0.000689655	0.000981354	0	0.00116891	0.000693481	0.00133245	0.000776398	0.000608643	0.00119474	0.000917431	0.00172563	0.00119904	0.00110375	0.000958773	0	0.00102354	0.00103413	0	0	0.00159744	0.000669344	0.00184332	0.0016116	0.000896057	0	0.000845309	0.00182315	0	0.000934579	0.00104603	0.0013986
6	0.1.12.2.2.2.3	Peptoniphilus	0	0	0	0	0	0	0	0	0	0	0	0	0	0	0	0	0	0	0	0	0	0	0	0	0	0	0.000862813	0	0	0	0	0	0	0	0	0	0	0	0	0	0	0	0	0	0	0	0
6	0.1.12.2.2.3.1	Anaerovorax	0	0	0	0	0	0	0	0	0	0	0	0	0.000749625	0	0	0	0	0	0	0.00175336	0	0	0	0	0	0	0	0	0	0	0	0	0	0	0	0	0	0	0	0	0	0	0	0	0	0.00104603	0
6	0.1.12.2.2.3.2	Clostridiales_Incertae_Sedis_XIII_unclassified	0	0	0	0	0	0	0	0	0	0	0	0	0	0	0	0	0	0	0	0.00116891	0	0	0	0	0	0	0	0	0	0	0	0	0	0	0	0	0	0	0	0	0	0	0	0	0	0	0
6	0.1.12.2.2.3.3	Mogibacterium	0.000571102	0.000794913	0	0.000615385	0	0	0	0.00075643	0	0.000847458	0.00129534	0.000841043	0	0.000649773	0	0	0.000689655	0	0	0	0.000693481	0	0.000776398	0.000608643	0	0	0.000862813	0	0	0.000958773	0	0	0	0	0	0	0	0.00184332	0.0016116	0	0.000723589	0.000845309	0.000911577	0	0	0.00104603	0
6	0.1.12.2.2.4.1	Clostridiales_unclassified	0.00399772	0.00238474	0.00348068	0.00369231	0.000514403	0.000789889	0.00634518	0.00075643	0.000793021	0.00254237	0.000647668	0.00420521	0.00224888	0.00259909	0.00471063	0.00181708	0.00206897	0.000981354	0.00722543	0.00584454	0.00208044	0	0.00388199	0.00486914	0.00119474	0.00275229	0.00431406	0.00119904	0.00441501	0.00191755	0.0023622	0.00409417	0.0041365	0.00116822	0.00271739	0.00399361	0.00535475	0.00368664	0.00322321	0.000896057	0.00217077	0.00507185	0.000911577	0.0008726	0.00186916	0.00209205	0.0027972
6	0.1.12.2.2.5.1	Eubacterium	0.00228441	0.000794913	0.00208841	0.00246154	0	0.00394945	0.000634518	0.00075643	0.00158604	0.00169492	0.000647668	0.00504626	0.000749625	0.00129955	0.0013459	0.00181708	0.00206897	0.00196271	0.00144509	0.00292227	0.00208044	0.000666223	0.000776398	0.00182593	0.00238949	0.00275229	0.00258844	0	0.00220751	0.00191755	0.000787402	0.00102354	0.0041365	0.00233645	0	0.000798722	0.00334672	0.00276498	0.00322321	0.00358423	0.00289436	0.00253593	0.000911577	0.0008726	0.00186916	0.00313808	0.0013986
6	0.1.12.2.2.6.1	Blautia	0	0	0	0	0	0	0	0	0	0	0	0	0	0	0	0	0	0	0	0	0	0	0	0	0	0	0	0	0	0	0	0	0.00206825	0.00233645	0.00181159	0.00239617	0.00133869	0	0	0	0	0	0	0	0	0	0
6	0.1.12.2.2.6.2	Butyrivibrio	0.00456882	0	0.000348068	0.000615385	0	0	0.000634518	0	0.000793021	0.000847458	0.00194301	0.0126156	0.000749625	0.00389864	0.000672948	0	0.000689655	0.000981354	0	0.00116891	0.00485437	0.000666223	0	0.000608643	0	0.00183486	0.00776531	0	0.00110375	0.000958773	0	0	0.00206825	0	0	0.000798722	0.00133869	0.00276498	0	0.000896057	0.00795948	0.00169062	0	0	0	0.00104603	0
6	0.1.12.2.2.6.3	Catonella	0.00513992	0.00317965	0.00243648	0.00369231	0.00102881	0.00315956	0.00190355	0.00302572	0.00872324	0.0059322	0.0213731	0.00504626	0.0029985	0.00454841	0.00403769	0.00302847	0.00206897	0.00196271	0.00144509	0.00526008	0.00485437	0.00133245	0.00776398	0.00243457	0.00358423	0.00458716	0.00776531	0.00239808	0.00551876	0.000958773	0.0023622	0.00409417	0.00206825	0.00350467	0.000905797	0.00159744	0.00133869	0.00276498	0.00241741	0.00179211	0.00795948	0.00253593	0.00182315	0.0008726	0.00186916	0.00104603	0.0013986
6	0.1.12.2.2.6.4	Clostridium_XlVa	0	0	0	0	0	0	0	0	0	0	0	0	0	0	0	0	0	0	0	0	0	0	0	0	0	0	0	0	0	0	0	0	0.00103413	0	0	0	0.000669344	0	0	0	0	0	0	0	0	0	0
6	0.1.12.2.2.6.5	Dorea	0	0	0	0	0	0	0	0	0	0	0	0	0	0	0	0	0	0	0	0	0	0	0	0	0	0	0	0	0	0	0	0	0	0	0	0	0	0	0	0	0	0	0	0	0	0	0
6	0.1.12.2.2.6.6	Howardella	0	0	0	0.000615385	0	0	0	0	0	0	0	0	0	0.00129955	0	0	0	0	0	0	0	0	0	0.000608643	0	0	0	0	0	0	0	0	0	0	0	0	0.000669344	0	0	0	0	0	0.000911577	0	0	0.00209205	0.000699301
6	0.1.12.2.2.6.7	Johnsonella	0.0011422	0	0.000696136	0	0.00154321	0	0	0	0.000793021	0	0	0.00168209	0.000749625	0	0	0	0	0.000981354	0.00144509	0	0	0	0	0	0	0.000917431	0	0	0.00110375	0	0	0.00102354	0	0	0.000905797	0	0	0.000921659	0	0.000896057	0	0	0.000911577	0.0017452	0.000934579	0.00104603	0.000699301
6	0.1.12.2.2.6.8	Lachnospiracea_incertae_sedis	0	0	0	0	0	0	0	0	0	0	0	0	0	0	0	0	0	0	0	0	0	0	0	0	0	0	0	0	0	0	0	0	0.00310238	0.00233645	0	0	0.000669344	0.000921659	0	0	0	0	0	0	0	0	0
6	0.1.12.2.2.6.9	Lachnospiraceae_unclassified	0.00856653	0.00397456	0.00591716	0.00430769	0.00617284	0.00236967	0.00888325	0.00680787	0.0103093	0.00932203	0.011658	0.0218671	0.005997	0.00649773	0.00403769	0.00423985	0.0062069	0.00490677	0.00867052	0.00701344	0.0104022	0.00266489	0.00543478	0.00912964	0.0119474	0.00733945	0.0120794	0.00479616	0.00883002	0.00575264	0.00787402	0.00818833	0.00827301	0.0116822	0.0126812	0.0199681	0.0153949	0.00829493	0.00564061	0.00448029	0.0173661	0.0101437	0.00364631	0.0026178	0.00560748	0.00523013	0.0104895
6	0.1.12.2.2.6.10	Moryella	0.000571102	0	0	0	0	0	0	0	0	0	0	0	0	0	0	0	0	0	0	0	0	0	0	0	0	0	0	0	0	0	0	0	0	0	0	0	0	0.000921659	0	0	0	0	0	0	0	0	0
6	0.1.12.2.2.6.11	Oribacterium	0.00913764	0.00476948	0.00174034	0.00307692	0.00154321	0.00868878	0.00126904	0.00605144	0.00634417	0.00338983	0.00647668	0.00756939	0.00374813	0.0168941	0.00672948	0.00423985	0.00275862	0.00294406	0.00289017	0.0111046	0.00485437	0.000666223	0.00776398	0.00243457	0.00238949	0.00183486	0.0371009	0.00479616	0.00220751	0.000958773	0.00472441	0.00204708	0.00206825	0.00934579	0.00271739	0.00878594	0.0060241	0.00829493	0.00322321	0.00179211	0.0130246	0.00676247	0.000911577	0.0026178	0.00373832	0.00627615	0.00769231
6	0.1.12.2.2.6.12	Roseburia	0	0	0	0	0	0	0	0	0	0	0	0	0	0	0	0	0	0	0	0	0	0	0	0	0	0	0	0	0	0	0	0	0	0	0	0.000798722	0	0	0	0	0	0	0	0	0	0	0
6	0.1.12.2.2.6.13	Shuttleworthia	0	0	0	0.000615385	0	0	0	0	0	0	0	0	0	0.00129955	0	0	0.000689655	0.000981354	0	0	0	0	0	0	0	0.000917431	0	0	0.00110375	0	0	0	0	0	0	0	0	0	0.000805802	0	0	0.000845309	0	0	0	0	0.0013986
6	0.1.12.2.2.6.14	Syntrophococcus	0.000571102	0	0.000348068	0	0	0.000789889	0	0.00075643	0	0	0.00129534	0.000841043	0	0.00259909	0.000672948	0	0	0.000981354	0	0	0	0	0	0	0.00119474	0	0	0	0	0	0	0	0	0	0.000905797	0	0.000669344	0.000921659	0	0	0.00144718	0.000845309	0	0	0	0	0
6	0.1.12.2.2.7.1	Peptococcus	0.000571102	0	0.000696136	0.000615385	0.000514403	0.00157978	0.000634518	0	0.000793021	0.000847458	0.000647668	0	0.000749625	0	0.000672948	0.000605694	0.00137931	0	0	0.000584454	0.00138696	0.000666223	0	0.00121729	0	0.00275229	0.000862813	0	0.00220751	0.000958773	0	0.00102354	0.00103413	0	0.000905797	0.00239617	0.00133869	0.000921659	0.0016116	0.000896057	0	0.00169062	0.00182315	0	0	0.00104603	0.000699301
6	0.1.12.2.2.8.1	Clostridium_XI	0	0	0	0	0	0	0	0	0	0	0	0	0	0	0	0	0	0	0	0	0	0	0	0	0	0	0	0	0	0	0	0	0.00103413	0.00116822	0	0	0	0.000921659	0	0	0	0	0	0	0	0	0
6	0.1.12.2.2.8.2	Filifactor	0	0	0.000348068	0	0	0	0	0	0	0	0	0	0.000749625	0	0	0	0	0	0	0.000584454	0.00138696	0	0	0.000608643	0	0	0	0	0.00110375	0	0	0	0	0	0	0	0.000669344	0	0	0	0.000723589	0	0	0	0	0	0.000699301
6	0.1.12.2.2.8.3	Peptostreptococcaceae_incertae_sedis	0.0011422	0.00158983	0.0010442	0.00184615	0.00154321	0.00473934	0	0.00075643	0.00317209	0.00169492	0	0	0.00224888	0.00259909	0.00201884	0.00121139	0.00137931	0.000981354	0.00578035	0.00467563	0.00138696	0.00133245	0.00232919	0.00121729	0.00238949	0.00275229	0.00172563	0	0.00441501	0.00287632	0.0015748	0.00409417	0.00103413	0.00116822	0.000905797	0.00319489	0.00401606	0.00276498	0.0016116	0.00179211	0	0.00169062	0.000911577	0.0008726	0.00186916	0.00104603	0.000699301
6	0.1.12.2.2.8.4	Peptostreptococcaceae_unclassified	0	0	0	0	0	0	0	0	0	0	0	0	0	0	0	0.000605694	0	0	0	0	0	0	0	0	0	0	0	0	0	0	0	0.00102354	0	0	0	0	0.000669344	0	0	0	0	0	0	0	0	0	0
6	0.1.12.2.2.8.5	Peptostreptococcus	0.00171331	0.000794913	0.0010442	0.00123077	0.000514403	0.00157978	0.00126904	0.00075643	0.000793021	0.000847458	0.00259067	0.000841043	0.000749625	0.000649773	0.000672948	0.000605694	0.00137931	0.000981354	0.00289017	0.00175336	0	0.000666223	0.000776398	0.00243457	0.00119474	0.00183486	0.00172563	0.00119904	0.00110375	0.000958773	0	0.00102354	0.00103413	0	0	0.000798722	0.00133869	0.00184332	0	0.00179211	0.000723589	0.000845309	0.000911577	0.0008726	0.000934579	0.00104603	0.0013986
6	0.1.12.2.2.9.1	Butyricicoccus	0	0	0	0	0	0	0	0	0	0	0	0	0	0	0	0	0	0	0	0	0	0	0	0	0	0	0	0	0	0	0	0	0	0	0	0	0.000669344	0	0	0	0	0	0	0	0	0	0
6	0.1.12.2.2.9.2	Clostridium_IV	0	0	0	0	0	0	0	0	0	0	0	0	0	0	0	0	0	0	0	0	0	0	0	0	0	0	0	0	0	0	0	0	0	0	0	0	0	0.000921659	0	0	0	0	0	0	0	0	0
6	0.1.12.2.2.9.3	Faecalibacterium	0	0	0	0	0	0	0	0	0	0	0	0	0	0	0	0	0	0	0	0	0	0	0	0	0	0	0	0	0	0	0	0	0.00206825	0.00116822	0.00181159	0.000798722	0.000669344	0.000921659	0	0	0	0	0	0	0	0	0
6	0.1.12.2.2.9.4	Flavonifractor	0	0	0	0	0	0	0	0	0	0	0	0	0	0	0	0	0	0	0	0	0	0	0	0	0	0	0	0	0	0	0	0	0.00103413	0	0	0	0	0	0	0	0	0	0	0	0	0	0
6	0.1.12.2.2.9.5	Ruminococcaceae_unclassified	0	0	0	0	0	0	0	0	0	0	0	0	0	0	0	0	0	0	0	0	0	0	0	0	0	0	0	0	0	0	0	0	0	0.00116822	0.000905797	0	0	0	0	0	0	0	0	0	0	0	0
6	0.1.12.2.2.9.6	Ruminococcus	0	0	0	0	0	0	0	0	0	0	0	0	0	0	0	0	0	0	0	0	0	0	0	0	0	0	0	0	0	0	0	0	0.00206825	0.00116822	0	0	0.000669344	0	0	0	0	0	0	0	0	0	0
6	0.1.12.3.1.1.1	Bulleidia	0	0	0	0	0	0	0	0	0	0	0	0	0	0	0	0	0	0	0	0	0	0	0	0	0	0	0	0	0	0	0	0	0	0	0	0	0	0	0.000805802	0	0.000723589	0.000845309	0	0	0	0.00104603	0.000699301
6	0.1.12.3.1.1.2	Erysipelotrichaceae_unclassified	0	0	0	0	0	0	0	0.00075643	0	0	0	0	0	0	0	0	0.000689655	0	0	0.000584454	0	0	0	0	0	0	0	0	0	0	0	0	0	0	0	0	0	0	0	0	0	0	0	0	0	0	0
6	0.1.12.3.1.1.3	Solobacterium	0.0177042	0.0103339	0.00174034	0.00430769	0.00205761	0.00552923	0.0101523	0.00226929	0.00317209	0.00254237	0.00518135	0.00925147	0.00224888	0.0071475	0.00336474	0.00242277	0.00758621	0.00196271	0.0101156	0.00584454	0.00208044	0.00199867	0.00543478	0.00486914	0.00597372	0.00275229	0.00949094	0.00239808	0.00441501	0.00191755	0.00629921	0.00614125	0.0196484	0.00350467	0	0.00878594	0.0127175	0.00184332	0.00241741	0.000896057	0.0173661	0.00507185	0.00182315	0.0008726	0.00280374	0.00209205	0.0013986
6	0.1.12.4.1.1.1	Firmicutes_unclassified	0.0159909	0.00794913	0.0236686	0.0172308	0.0113169	0.00394945	0.0222081	0.01059	0.0150674	0.0144068	0.0123057	0.0235492	0.0134933	0.0103964	0.0181696	0.0145366	0.0124138	0.0147203	0.0187861	0.0233781	0.0131761	0.011992	0.00931677	0.0158247	0.00955795	0.00917431	0.0232959	0.0107914	0.00772627	0.00767018	0.0102362	0.00204708	0.00827301	0.00116822	0.00543478	0.0071885	0.0113788	0.0175115	0.012087	0.0134409	0.0115774	0.00760778	0.00182315	0.0095986	0.00560748	0.00732218	0.00909091
6	0.1.12.5.1.1.1	Phascolarctobacterium	0	0	0	0	0	0	0	0	0	0	0	0	0	0	0	0	0	0	0	0	0	0	0	0	0	0	0	0	0	0	0	0	0	0.00116822	0	0	0	0	0	0	0	0	0	0	0	0	0
6	0.1.12.5.1.2.1	Selenomonadales_unclassified	0	0	0	0	0	0	0	0	0	0	0	0	0	0	0	0	0	0	0	0	0	0	0	0	0	0	0	0	0	0	0	0	0	0.00116822	0	0	0	0	0	0	0	0	0	0	0	0	0
6	0.1.12.5.1.3.1	Anaeroglobus	0	0	0.000348068	0	0.00102881	0	0	0	0.000793021	0	0	0	0	0.00129955	0	0.00121139	0	0	0.00144509	0	0	0.000666223	0	0	0	0	0	0	0	0	0	0	0	0	0.000905797	0	0	0	0.0016116	0	0	0.000845309	0.000911577	0	0	0	0
6	0.1.12.5.1.3.2	Centipeda	0.0108509	0	0.00278455	0.000615385	0.000514403	0.000789889	0.000634518	0.00226929	0	0.0059322	0.00194301	0.00925147	0.000749625	0.0071475	0.00403769	0.00242277	0.00137931	0.00392542	0	0.00935126	0.00762829	0.00266489	0.0015528	0.00912964	0.00358423	0.00183486	0.000862813	0.00119904	0.00220751	0.00479386	0	0	0.00103413	0.00350467	0.00271739	0.00319489	0.0140562	0.0101382	0.000805802	0.00179211	0.00868307	0.00338123	0	0	0	0.00104603	0.000699301
6	0.1.12.5.1.3.3	Dialister	0.00228441	0	0.00174034	0.00123077	0.00154321	0.00157978	0.00126904	0.00302572	0.00237906	0.00169492	0.00777202	0.00168209	0.000749625	0.000649773	0.0013459	0.00121139	0.00206897	0.000981354	0	0.000584454	0.00208044	0.000666223	0.000776398	0.000608643	0.00119474	0.000917431	0.000862813	0.00119904	0.00220751	0.000958773	0.000787402	0.00102354	0.00103413	0.00116822	0.00181159	0.000798722	0.000669344	0.000921659	0.00322321	0.000896057	0.00144718	0.00338123	0.00182315	0.0008726	0.000934579	0.00313808	0.0027972
6	0.1.12.5.1.3.4	Megasphaera	0.00856653	0.00556439	0.00626523	0.00307692	0.00154321	0.00157978	0.0069797	0.00983359	0	0.00169492	0.00518135	0.0277544	0.000749625	0.00584795	0.00672948	0.00423985	0.00689655	0.00294406	0.00433526	0.00409117	0.00901526	0.000666223	0.00310559	0.00243457	0.00358423	0.000917431	0.00431406	0.00119904	0.00110375	0.000958773	0.0015748	0.00102354	0.00103413	0.0046729	0.000905797	0.00479233	0.00200803	0.00829493	0.0016116	0.00268817	0.00578871	0.00338123	0.000911577	0.0017452	0.000934579	0.00104603	0.0041958
6	0.1.12.5.1.3.5	Schwartzia	0	0	0	0.000615385	0.000514403	0	0	0	0	0	0	0	0	0.00129955	0.000672948	0	0.000689655	0.000981354	0	0.00116891	0	0	0	0	0.00119474	0	0	0	0	0	0	0.00102354	0	0	0	0	0	0	0	0.000896057	0	0.00169062	0.000911577	0	0	0.00104603	0
6	0.1.12.5.1.3.6	Selenomonas	0.00342661	0.00794913	0.00313261	0.00676923	0.00617284	0.00631912	0.00380711	0.00378215	0.00634417	0.0144068	0.00453368	0.0058873	0.00674663	0.0071475	0.00403769	0.00302847	0.00827586	0.013739	0.0101156	0.00409117	0.00554785	0.00866089	0.00776398	0.00365186	0.0107527	0.00917431	0.0069025	0.0107914	0.00441501	0.00767018	0.00393701	0.00614125	0.0041365	0.00700935	0.00905797	0.00798722	0.00669344	0.00829493	0.00805802	0.00806452	0.00506512	0.00845309	0.00638104	0.008726	0.00280374	0.0104603	0.00629371
6	0.1.12.5.1.3.7	Veillonella	0.0571102	0.0667727	0.0480334	0.0621538	0.0390947	0.0631912	0.0558376	0.0771558	0.0444092	0.0466102	0.0809585	0.0824222	0.0524738	0.0721248	0.0484522	0.0508783	0.0655172	0.0883219	0.0534682	0.0391584	0.0582524	0.0433045	0.0737578	0.0608643	0.0525687	0.0568807	0.0405522	0.0443645	0.0596026	0.0441035	0.0377953	0.0337769	0.0496381	0.0560748	0.0362319	0.0479233	0.0722892	0.0940092	0.0652699	0.0860215	0.0911722	0.043956	0.0464904	0.056719	0.082243	0.0460251	0.116084
6	0.1.12.5.1.3.8	Veillonellaceae_unclassified	0.0177042	0.0103339	0.0240167	0.0123077	0.0102881	0.007109	0.0215736	0.015885	0.0134814	0.0144068	0.0278497	0.0227082	0.0172414	0.0305393	0.012786	0.0115082	0.0103448	0.0215898	0.0130058	0.0105202	0.0235784	0.0186542	0.0194099	0.0182593	0.0131422	0.0137615	0.0129422	0.0143885	0.00993377	0.0115053	0.0110236	0.00614125	0.00930714	0.00584112	0.0108696	0.014377	0.0107095	0.0138249	0.0145044	0.0116487	0.0137482	0.00845309	0.0145852	0.0095986	0.00934579	0.00941423	0.0146853
6	0.1.13.1.1.1.1	OD1_genus_incertae_sedis	0	0	0	0	0	0.000789889	0	0	0	0	0	0	0	0	0	0	0	0	0	0	0	0	0	0	0	0	0	0	0	0	0.000787402	0	0	0.00116822	0	0	0	0	0	0	0	0	0.00273473	0	0	0.00104603	0
6	0.1.14.1.1.1.1	SR1_genus_incertae_sedis	0.00628212	0.00794913	0.00904977	0.00430769	0.0128601	0.0134281	0.00253807	0.00075643	0.0111023	0.00508475	0.00194301	0	0.0112444	0	0.0114401	0.0205936	0.0110345	0.00196271	0.0130058	0.0327294	0.00277393	0.00133245	0.00698758	0.00304321	0.00955795	0.00275229	0	0	0.00662252	0.00479386	0.00314961	0.0204708	0.00103413	0	0.00362319	0.00559105	0.00736278	0.00368664	0.00241741	0.00268817	0	0.00929839	0.00546946	0.0017452	0.00280374	0.00209205	0.0013986
6	0.1.15.1.1.1.1	TM7_genus_incertae_sedis	0.0639634	0.0699523	0.0518622	0.0467692	0.0437243	0.0331754	0.0488579	0.0113464	0.0206186	0.0347458	0.0362694	0.0672834	0.0224888	0.0311891	0.0289367	0.0417929	0.0524138	0.016683	0.0274566	0.0391584	0.0471567	0.0379747	0.0341615	0.0499087	0.0274791	0.0192661	0.0621225	0.0131894	0.0154525	0.033557	0.00944882	0.0276356	0.0258532	0.0257009	0.0181159	0.0303514	0.0267738	0.0294931	0.0427075	0.0268817	0.0144718	0.0278952	0.0109389	0.0183246	0.017757	0.0230126	0.0153846
[truncated: 15 more columns]
